# Supplementary material for: Exploring dynamic solvation kinetics at electrocatalyst surfaces
Source: Nat Commun. 2024 Sep 18;15:8204. doi: 10.1038/s41467-024-52499-9 (PMC11411097; doi:10.1038/s41467-024-52499-9)
Supplement: Supplementary file 9 — Source Data [file 41467_2024_52499_MOESM9_ESM.xlsx]

## Sheet: Fig 1A
Pt Blank	25C		HER	25 C		ORR	26C		AOR	25 C
E(VRHE)	J (mA/cm2)		E(VRHE)	J (mA/cm2)		E(VRHE)	J (mA/cm2)		E(VRHE)	J (mA/cm2)
0.04337	-0.00989		0.09746	-0.0092		0.98018	-0.00141		0.0593	0.03028
0.04581	-0.0047		0.09656	-0.00943		0.97929	-0.00196		0.05974	0.03126
0.04826	-0.00187		0.09596	-0.00943		0.97832	-0.00226		0.06019	0.03448
0.0507	-8.2522e-05		0.09516	-0.00943		0.97735	-0.00271		0.06076	0.03493
0.05314	0.00114		0.09436	-0.00943		0.9762	-0.00314		0.06118	0.03726
0.05558	0.00176		0.09296	-0.00943		0.97533	-0.00349		0.06176	0.03773
0.05802	0.00231		0.09196	-0.00943		0.97434	-0.00391		0.06229	0.03956
0.06046	0.00274		0.09066	-0.00992		0.97341	-0.00424		0.06264	0.03958
0.0629	0.0027		0.08936	-0.01062		0.97226	-0.00464		0.06326	0.0412
0.06535	0.00277		0.08796	-0.01138		0.97133	-0.00493		0.06374	0.04106
0.06779	0.00264		0.08796	-0.01138		0.9704	-0.00526		0.06417	0.04245
0.07023	0.00225		0.08756	-0.0116		0.96943	-0.00557		0.06475	0.04215
0.07267	0.00212		0.08556	-0.01214		0.96827	-0.00586		0.06519	0.04353
0.07511	0.00195		0.08476	-0.01214		0.96733	-0.00621		0.06575	0.04325
0.07755	0.0018		0.08356	-0.01214		0.96642	-0.00648		0.06627	0.04449
0.07999	0.00157		0.08276	-0.01214		0.96549	-0.00674		0.06665	0.04438
0.08244	0.0011		0.08236	-0.01214		0.96439	-0.00705		0.06724	0.04542
0.08488	0.00107		0.08096	-0.01214		0.96334	-0.00744		0.06773	0.04507
0.08732	0.000705953		0.07976	-0.01214		0.96253	-0.00764		0.06818	0.04651
0.08976	0.00050463		0.07856	-0.01214		0.9614	-0.00793		0.06881	0.04581
0.0922	0.000365744		0.07776	-0.01214		0.96039	-0.00822		0.06905	0.04691
0.09464	0.000212222		0.07656	-0.01214		0.95937	-0.00851		0.06973	0.04685
0.09708	-9.84036e-05		0.07556	-0.01214		0.95847	-0.00877		0.07032	0.0479
0.09953	-0.00021082		0.07516	-0.01214		0.95751	-0.00904		0.07061	0.04723
0.10197	-0.000408873		0.07386	-0.01214		0.95651	-0.00936		0.0713	0.04871
0.10441	-0.000481275		0.07236	-0.01214		0.95523	-0.00893		0.07169	0.04805
0.10685	-0.000429582		0.07196	-0.01214		0.95424	-0.00877		0.07217	0.0488
0.10929	-0.000828801		0.07136	-0.0123		0.95321	-0.00902		0.07274	0.04827
0.11173	-0.00067201		0.06986	-0.01343		0.95216	-0.00923		0.07311	0.04953
0.11417	-0.000822573		0.06896	-0.01411		0.95124	-0.00951		0.07377	0.04871
0.11662	-0.000884231		0.06806	-0.01478		0.95026	-0.00992		0.07424	0.0498
0.11906	-0.000770569		0.06706	-0.01538		0.94914	-0.01019		0.07463	0.04897
0.1215	-0.000808249		0.06576	-0.01614		0.94822	-0.01057		0.07529	0.05002
0.12394	-0.000777108		0.06336	-0.01753		0.94726	-0.01086		0.0757	0.04957
0.12638	-0.000810429		0.06416	-0.01707		0.94631	-0.01114		0.07614	0.05019
0.12882	-0.000833161		0.06416	-0.01707		0.94522	-0.01159		0.0768	0.04982
0.13126	-0.000950249		0.06196	-0.01844		0.94417	-0.01198		0.07713	0.05072
0.13371	-0.000701749		0.06096	-0.01909		0.9433	-0.01227		0.07776	0.05018
0.13615	-0.000776018		0.05976	-0.01986		0.94223	-0.0128		0.0783	0.05087
0.13859	-0.000659398		0.05916	-0.02025		0.94121	-0.01316		0.07863	0.05035
0.14103	-0.000520979		0.05816	-0.02162		0.94022	-0.01362		0.07925	0.05105
0.14347	-0.000179213		0.05656	-0.02381		0.93928	-0.01406		0.07974	0.05014
0.14591	-0.000282132		0.05616	-0.02436		0.93834	-0.01452		0.08018	0.05111
0.14835	-5.5897e-05		0.05496	-0.02592		0.93731	-0.01481		0.08072	0.0502
0.1508	4.74891e-05		0.05376	-0.02716		0.93616	-0.01519		0.08104	0.05066
0.15324	0.000236356		0.05296	-0.02799		0.9353	-0.01582		0.08175	0.05046
0.15568	0.000360917		0.05206	-0.02892		0.93432	-0.01653		0.08221	0.05118
0.15812	0.000639468		0.04976	-0.03119		0.93327	-0.01735		0.0826	0.05004
0.16056	0.000909299		0.04916	-0.03148		0.93219	-0.01819		0.08326	0.05125
0.163	0.00111		0.05016	-0.03089		0.93128	-0.01895		0.08372	0.0504
0.16544	0.00136		0.04876	-0.03167		0.9303	-0.01976		0.08419	0.05102
0.16789	0.00172		0.04746	-0.0323		0.92929	-0.02057		0.08475	0.05014
0.17033	0.00186		0.04616	-0.03293		0.92819	-0.02134		0.08514	0.05074
0.17277	0.00214		0.04496	-0.03352		0.92731	-0.02202		0.08574	0.05
0.17521	0.00252		0.04396	-0.03458		0.92632	-0.02268		0.08627	0.05032
0.17765	0.00291		0.04296	-0.03638		0.92528	-0.02344		0.08661	0.04973
0.18009	0.00339		0.04176	-0.03853		0.92421	-0.02418		0.08718	0.05012
0.18253	0.00352		0.03836	-0.04803		0.92331	-0.02503		0.08773	0.04924
0.18497	0.00412		0.04026	-0.04247		0.92233	-0.0257		0.08817	0.05018
0.18742	0.00452		0.04076	-0.04102		0.9213	-0.02642		0.08872	0.04949
0.18986	0.00507		0.03816	-0.04863		0.92019	-0.02722		0.08913	0.04992
0.1923	0.00567		0.03776	-0.04984		0.91935	-0.02804		0.08971	0.04932
0.19474	0.00604		0.03596	-0.05525		0.91835	-0.02883		0.0902	0.04947
0.19718	0.00678		0.03516	-0.05765		0.91732	-0.0297		0.09061	0.04919
0.19962	0.00728		0.03376	-0.06186		0.91619	-0.03055		0.09122	0.04933
0.20206	0.00808		0.03296	-0.06427		0.91534	-0.03144		0.09172	0.04888
0.20451	0.00889		0.03216	-0.06667		0.91439	-0.03227		0.09217	0.04893
0.20695	0.00976		0.03136	-0.0691		0.91339	-0.03326		0.09273	0.04836
0.20939	0.0104		0.02956	-0.07582		0.91219	-0.03422		0.09313	0.04896
0.21183	0.01147		0.02936	-0.07656		0.9114	-0.03517		0.09377	0.04773
0.21427	0.01252		0.02876	-0.0788		0.91033	-0.03636		0.09426	0.04852
0.21671	0.01376		0.02736	-0.08596		0.90936	-0.03728		0.09459	0.04773
0.21915	0.01505		0.02236	-0.11417		0.90828	-0.03837		0.09524	0.04787
0.2216	0.01671		0.02476	-0.10019		0.90733	-0.03942		0.09561	0.04728
0.22404	0.01852		0.02696	-0.08813		0.90638	-0.0406		0.09618	0.04759
0.22648	0.02049		0.02096	-0.12233		0.90541	-0.04177		0.09675	0.04673
0.22892	0.02284		0.02311	-0.10981		0.90428	-0.04303		0.09704	0.04731
0.23136	0.0252		0.02391	-0.10515		0.90335	-0.04432		0.09775	0.04622
0.2338	0.02812		0.02031	-0.12612		0.90238	-0.04543		0.09814	0.04665
0.23624	0.03121		0.01911	-0.13343		0.90142	-0.04689		0.09858	0.04575
0.23869	0.0341		0.01831	-0.13887		0.90032	-0.04827		0.09924	0.04653
0.24113	0.0378		0.01691	-0.14838		0.89935	-0.0496		0.09956	0.04556
0.24357	0.04084		0.01031	-0.19664		0.89841	-0.05109		0.10019	0.04604
0.24601	0.04433		0.01491	-0.16216		0.89741	-0.05254		0.10077	0.04509
0.24845	0.04758		0.01851	-0.13751		0.89624	-0.05413		0.10106	0.04586
0.25089	0.05074		0.01371	-0.17045		0.89541	-0.0558		0.10159	0.0448
0.25333	0.05373		0.01291	-0.17631		0.89443	-0.0572		0.10224	0.04523
0.25578	0.05643		0.01091	-0.19122		0.89349	-0.05902		0.10261	0.04442
0.25822	0.0584		0.01031	-0.19664		0.89237	-0.06058		0.10323	0.04486
0.26066	0.06021		0.00831	-0.21782		0.89136	-0.06238		0.10364	0.04404
0.2631	0.06085		0.00751	-0.2254		0.89048	-0.06403		0.10418	0.04421
0.26554	0.06146		0.00831	-0.21782		0.88949	-0.06597		0.10472	0.04344
0.26798	0.06097		0.00371	-0.26303		0.88837	-0.06783		0.10504	0.04391
0.27042	0.05999		0.00511	-0.24691		0.88744	-0.06978		0.10573	0.04278
0.27287	0.05809		0.00691	-0.23078		0.88651	-0.07179		0.10621	0.04357
0.27531	0.0556		-0.00369	-0.35408		0.88556	-0.07382		0.10658	0.04272
0.27775	0.05171		0.00291	-0.27235		0.88434	-0.07582		0.10723	0.04277
0.28019	0.04859		0.00651	-0.23437		0.88338	-0.07792		0.1076	0.04208
0.28263	0.0442		-0.000291265	-0.31028		0.88251	-0.08022		0.10817	0.04284
0.28507	0.03977		0.000108735	-0.30546		0.88154	-0.0826		0.10873	0.04177
0.28751	0.03481		-0.00229	-0.3348		0.88052	-0.08487		0.10909	0.04209
0.28996	0.03003		-0.00269	-0.34031		0.87943	-0.08708		0.10973	0.04127
0.2924	0.02538		-0.00229	-0.3348		0.87854	-0.08967		0.11025	0.04137
0.29484	0.02133		-0.00429	-0.36234		0.87754	-0.09216		0.11058	0.04031
0.29728	0.01799		-0.00549	-0.37836		0.87657	-0.09483		0.11119	0.04114
0.29972	0.01514		-0.02029	-0.60852		0.87545	-0.09741		0.11167	0.04059
0.30216	0.0129		-0.00839	-0.41763		0.87456	-0.09997		0.11216	0.04071
0.3046	0.01142		0.00151	-0.28866		0.87356	-0.10279		0.11269	0.03973
0.30705	0.01021		-0.00989	-0.44222		0.87261	-0.10556		0.11311	0.04032
0.30949	0.00939		-0.00829	-0.41599		0.87152	-0.10848		0.11371	0.03947
0.31193	0.00897		-0.01129	-0.46507		0.87055	-0.11133		0.1142	0.03953
0.31437	0.00869		-0.01309	-0.49163		0.86961	-0.11425		0.1146	0.03905
0.31681	0.00853		-0.01389	-0.50344		0.86862	-0.11743		0.1152	0.03924
0.31925	0.00875		-0.01379	-0.50196		0.86747	-0.12071		0.1157	0.03832
0.32169	0.00883		-0.01609	-0.54005		0.86662	-0.12382		0.11616	0.03871
0.32414	0.009		-0.01969	-0.59716		0.86547	-0.12716		0.11672	0.03784
0.32658	0.00941		-0.01729	-0.56085		0.86468	-0.13056		0.11712	0.03822
0.32902	0.00968		-0.01549	-0.5294		0.86358	-0.13411		0.11771	0.03757
0.33146	0.01002		-0.01979	-0.59905		0.86234	-0.13928		0.11821	0.03781
0.3339	0.01054					0.86135	-0.14266		0.1186	0.03728
0.33634	0.01101					0.8602	-0.14639		0.11927	0.03758
0.33878	0.0115					0.85931	-0.15017		0.11963	0.03668
0.34122	0.01204					0.85834	-0.15432		0.12017	0.03719
0.34367	0.0127					0.85735	-0.15817		0.12063	0.03628
0.34611	0.0132					0.85625	-0.16248		0.12105	0.03679
0.34855	0.01406					0.85529	-0.16678		0.12174	0.03612
0.35099	0.01476					0.85431	-0.17096		0.12216	0.03615
0.35343	0.01583					0.85332	-0.17532		0.12258	0.03558
0.35587	0.01668					0.85224	-0.18018		0.12325	0.03591
0.35831	0.01788					0.8513	-0.18479		0.12354	0.03513
0.36076	0.01911					0.85033	-0.18963		0.12418	0.03526
0.3632	0.02041					0.84935	-0.19435		0.12474	0.03466
0.36564	0.02184					0.84825	-0.19952		0.12507	0.03512
0.36808	0.02333					0.84732	-0.20476		0.12571	0.03431
0.37052	0.02476					0.8463	-0.20992		0.12624	0.03476
0.37296	0.02603					0.84538	-0.21539		0.12662	0.0342
0.3754	0.02692					0.84427	-0.22079		0.1272	0.03441
0.37785	0.02752					0.84334	-0.22648		0.12759	0.03391
0.38029	0.02764					0.84241	-0.23253		0.12818	0.03366
0.38273	0.02717					0.84137	-0.23842		0.12868	0.03342
0.38517	0.02622					0.8402	-0.24461		0.12907	0.03359
0.38761	0.02467					0.83932	-0.2507		0.1297	0.0332
0.39005	0.02256					0.83837	-0.25737		0.13014	0.0332
0.39249	0.02019					0.83745	-0.26373		0.13061	0.03293
0.39494	0.01774					0.8363	-0.27046		0.13121	0.03292
0.39738	0.01521					0.83532	-0.27728		0.13161	0.03259
0.39982	0.01281					0.83448	-0.28431		0.13216	0.03309
0.40226	0.01053					0.83339	-0.29149		0.13273	0.03228
0.4047	0.00842					0.83225	-0.29877		0.13304	0.03242
0.40714	0.00676					0.83131	-0.30624		0.13369	0.03214
0.40958	0.00522					0.83039	-0.31382		0.13418	0.03209
0.41203	0.00395					0.82943	-0.32148		0.13459	0.03192
0.41447	0.00281					0.82839	-0.32937		0.13516	0.03193
0.41691	0.002					0.82731	-0.33738		0.13558	0.03144
0.41935	0.00116					0.82642	-0.34548		0.13616	0.0318
0.42179	0.000546514					0.82543	-0.35382		0.13665	0.03139
0.42423	0.000208018					0.82438	-0.36215		0.13704	0.03161
0.42667	-0.00035827					0.82335	-0.37067		0.13766	0.03099
0.42912	-0.000604591					0.82244	-0.37938		0.13815	0.0312
0.43156	-0.000745812					0.82147	-0.38787		0.1386	0.03061
0.434	-0.00123					0.82041	-0.39675		0.13917	0.03095
0.43644	-0.00125					0.81932	-0.40562		0.13961	0.03047
0.43888	-0.00139					0.81842	-0.41441		0.14015	0.03093
0.44132	-0.00173					0.81748	-0.4232		0.14069	0.03042
0.44376	-0.00174					0.81637	-0.43222		0.14104	0.03059
0.44621	-0.00171					0.81536	-0.44108		0.14166	0.03037
0.44865	-0.00178					0.81441	-0.45016		0.14215	0.03032
0.45109	-0.00186					0.81347	-0.45916		0.14259	0.03008
0.45353	-0.00193					0.8124	-0.46794		0.14317	0.03022
0.45597	-0.00187					0.81131	-0.47663		0.1436	0.02968
0.45841	-0.002					0.81047	-0.48539		0.14416	0.03014
0.46085	-0.00198					0.80949	-0.49416		0.14468	0.02957
0.4633	-0.00201					0.80835	-0.50262		0.14503	0.02975
0.46574	-0.0019					0.80733	-0.51085		0.14573	0.02941
0.46818	-0.00201					0.80646	-0.51918		0.14602	0.02974
0.47062	-0.00196					0.80547	-0.52721		0.14658	0.02942
0.47306	-0.00194					0.80445	-0.53489		0.1472	0.02945
0.4755	-0.00182					0.80334	-0.54262		0.14748	0.02927
0.47794	-0.00184					0.80245	-0.54987		0.14815	0.02929
0.48039	-0.00186					0.80149	-0.55665		0.14874	0.02901
0.48283	-0.00183					0.80046	-0.56341		0.14899	0.02904
0.48527	-0.00181					0.79936	-0.56982		0.14969	0.02907
0.48771	-0.00172					0.79846	-0.57598		0.15011	0.02916
0.49015	-0.00171					0.79748	-0.58142		0.15058	0.02865
0.49259	-0.00172					0.79648	-0.58688		0.15116	0.0286
0.49503	-0.00161					0.79532	-0.59161		0.15153	0.02886
0.49747	-0.00158					0.79451	-0.59599		0.15216	0.0291
0.49992	-0.00163					0.7935	-0.60009		0.15267	0.02836
0.50236	-0.00161					0.79249	-0.60358		0.15297	0.02883
0.5048	-0.00149					0.79142	-0.60668		0.15368	0.02843
0.50724	-0.0014					0.79049	-0.60923		0.15406	0.02863
0.50968	-0.0014					0.78952	-0.61131		0.15457	0.02808
0.51212	-0.00136					0.7885	-0.61308		0.15517	0.02835
0.51456	-0.00131					0.78736	-0.61432		0.15553	0.02823
0.51701	-0.00117					0.78653	-0.61485		0.15616	0.02837
0.51945	-0.00125					0.78554	-0.61506		0.15671	0.02777
0.52189	-0.00109					0.78451	-0.61476		0.15699	0.02847
0.52433	-0.00111					0.78343	-0.61415		0.15765	0.02783
0.52677	-0.00104					0.7825	-0.61296		0.15814	0.02803
0.52921	-0.000963328					0.78155	-0.61143		0.15858	0.0277
0.53165	-0.000910078					0.78054	-0.60969		0.15913	0.02804
0.5341	-0.000831915					0.77942	-0.60728		0.15951	0.02776
0.53654	-0.000713582					0.77849	-0.60456		0.16014	0.02795
0.53898	-0.000749705					0.77752	-0.60167		0.16062	0.02752
0.54142	-0.000663446					0.77652	-0.59861		0.16099	0.02775
0.54386	-0.000555233					0.77541	-0.595		0.16166	0.02761
0.5463	-0.000523626					0.77449	-0.59151		0.16212	0.02756
0.54874	-0.00050027					0.77352	-0.58762		0.16258	0.02745
0.55119	-0.000421952					0.77253	-0.58381		0.16316	0.02771
0.55363	-0.00034597					0.77138	-0.57972		0.16356	0.02723
0.55607	-0.000304086					0.7705	-0.57549		0.16413	0.02745
0.55851	-0.000255507					0.76953	-0.57134		0.16467	0.02726
0.56095	-0.000106344					0.76853	-0.56705		0.16501	0.02757
0.56339	-9.94935e-05					0.76743	-0.56292		0.16564	0.02735
0.56583	-0.000115219					0.76649	-0.55847		0.16614	0.0273
0.56828	-4.00154e-05					0.76553	-0.55425		0.16657	0.02712
0.57072	-4.74891e-05					0.76455	-0.55015		0.16712	0.0272
0.57316	0.000116309					0.76335	-0.54582		0.16757	0.02722
0.5756	-1.71272e-06					0.7625	-0.54179		0.16812	0.02705
0.57804	7.31799e-05					0.76152	-0.53771		0.16863	0.02694
0.58048	9.41997e-05					0.76054	-0.53373		0.16902	0.02708
0.58292	0.000161619					0.75945	-0.52969		0.16961	0.02703
0.58537	0.000151187					0.7585	-0.52593		0.17011	0.02727
0.58781	0.000256441					0.75756	-0.52228		0.17059	0.02678
0.59025	0.000315452					0.75627	-0.51862		0.17117	0.02732
0.59269	0.000336783					0.75533	-0.51499		0.17139	0.02689
0.59513	0.000389411					0.75449	-0.51143		0.17213	0.02731
0.59757	0.000485634					0.7535	-0.50804		0.17268	0.02682
0.60001	0.000610663					0.75253	-0.50462		0.17299	0.02702
0.60246	0.000584349					0.75143	-0.50153		0.17364	0.02669
0.6049	0.00052783					0.75049	-0.49811		0.17408	0.0274
0.60734	0.000745189					0.74951	-0.49525		0.17458	0.02693
0.60978	0.00071436					0.74853	-0.49235		0.17514	0.02713
0.61222	0.0008984					0.74738	-0.48932		0.17542	0.02679
0.61466	0.000819304					0.7465	-0.48637		0.17616	0.0274
0.6171	0.000907742					0.74549	-0.48388		0.17658	0.02697
0.61955	0.00106					0.74453	-0.4812		0.17699	0.02731
0.62199	0.00119					0.74342	-0.47847		0.17763	0.02692
0.62443	0.00128					0.74249	-0.47631		0.17805	0.02719
0.62687	0.00133					0.74155	-0.47364		0.17853	0.02674
0.62931	0.00155					0.74054	-0.47138		0.17916	0.02727
0.63175	0.00159					0.73937	-0.46901		0.17949	0.02695
0.63419	0.00178					0.73853	-0.46679		0.18012	0.02728
0.63664	0.00197					0.73751	-0.46452		0.18067	0.02731
0.63908	0.00209					0.73654	-0.46258		0.18102	0.02745
0.64152	0.00232					0.73544	-0.46026		0.18158	0.0272
0.64396	0.0023					0.73451	-0.45826		0.18209	0.0276
0.6464	0.00249					0.73362	-0.45622		0.18258	0.02741
0.64884	0.00275					0.73263	-0.45425		0.1831	0.02768
0.65128	0.00279					0.73134	-0.45246		0.18343	0.02753
0.65372	0.00291					0.7305	-0.45074		0.18413	0.02768
0.65617	0.00312					0.72957	-0.44904		0.18458	0.02766
0.65861	0.00305					0.72853	-0.44716		0.18499	0.02756
0.66105	0.00308					0.7275	-0.44542		0.18563	0.02763
0.66349	0.0032					0.7265	-0.4438		0.18602	0.02796
0.66593	0.00307					0.72554	-0.44218		0.18656	0.02763
0.66837	0.00315					0.72459	-0.44065		0.18713	0.02807
0.67081	0.00328					0.72343	-0.43902		0.18745	0.02795
0.67326	0.00315					0.7225	-0.43756		0.18811	0.0282
0.6757	0.00315					0.72154	-0.43607		0.18862	0.02794
0.67814	0.00344					0.72057	-0.43472		0.18898	0.02814
0.68058	0.00332					0.71946	-0.4332		0.18958	0.02837
0.68302	0.00344					0.7185	-0.43197		0.19007	0.02839
0.68546	0.00359					0.71756	-0.43036		0.19056	0.02832
0.6879	0.00382					0.71663	-0.42935		0.19111	0.02864
0.69035	0.0039					0.71543	-0.42793		0.19148	0.0285
0.69279	0.00395					0.71453	-0.42677		0.19208	0.02887
0.69523	0.0045					0.71355	-0.42556		0.1926	0.02864
0.69767	0.00466					0.71263	-0.4243		0.19299	0.02903
0.70011	0.00493					0.71139	-0.42336		0.19358	0.02895
0.70255	0.00522					0.71051	-0.42215		0.19405	0.02924
0.70499	0.00555					0.7096	-0.42101		0.19456	0.02921
0.70744	0.00592					0.70866	-0.41989		0.19509	0.02943
0.70988	0.00599					0.70745	-0.41904		0.19547	0.02939
0.71232	0.00618					0.70655	-0.41781		0.19615	0.02959
0.71476	0.00643					0.70557	-0.41694		0.19658	0.02911
0.7172	0.00665					0.70453	-0.41584		0.19698	0.02985
0.71964	0.00658					0.70353	-0.41497		0.19762	0.02973
0.72208	0.00688					0.7025	-0.41402		0.19801	0.03005
0.72453	0.00698					0.70157	-0.41291		0.19857	0.02996
0.72697	0.00705					0.7006	-0.41224		0.19911	0.03022
0.72941	0.00718					0.69951	-0.41106		0.1994	0.03022
0.73185	0.00724					0.6985	-0.41041		0.20012	0.03038
0.73429	0.00737					0.69757	-0.40935		0.20056	0.0305
0.73673	0.00763					0.6966	-0.40865		0.20098	0.0308
0.73917	0.00757					0.69551	-0.40785		0.20161	0.0305
0.74162	0.00776					0.69452	-0.40681		0.2019	0.03062
0.74406	0.00811					0.69359	-0.40595		0.20258	0.03088
0.7465	0.00814					0.69256	-0.40519		0.20312	0.03111
0.74894	0.00838					0.69141	-0.40441		0.20343	0.03107
0.75138	0.00844					0.69055	-0.40372		0.20395	0.03159
0.75382	0.00873					0.6896	-0.403		0.20458	0.03117
0.75626	0.0092					0.68864	-0.40198		0.20499	0.03201
0.75871	0.00941					0.68748	-0.40121		0.20559	0.03195
0.76115	0.00978					0.6865	-0.40057		0.20596	0.03227
0.76359	0.00997					0.68561	-0.39952		0.20658	0.03234
0.76603	0.01035					0.68464	-0.39894		0.20708	0.03286
0.76847	0.01039					0.68343	-0.39835		0.20745	0.03282
0.77091	0.01106					0.68256	-0.39763		0.20809	0.03309
0.77335	0.01124					0.68164	-0.39675		0.20853	0.03293
0.7758	0.01156					0.68065	-0.3964		0.20898	0.03318
0.77824	0.01207					0.67943	-0.39509		0.20961	0.03344
0.78068	0.01248					0.67855	-0.39465		0.21	0.03371
0.78312	0.01277					0.67759	-0.39396		0.21057	0.03353
0.78556	0.01318					0.67662	-0.39318		0.21114	0.03388
0.788	0.01365					0.67557	-0.3925		0.21145	0.03412
0.79044	0.01395					0.67451	-0.39182		0.21207	0.03422
0.79289	0.01453					0.67361	-0.39121		0.21258	0.0342
0.79533	0.01475					0.67263	-0.39067		0.21299	0.03459
0.79777	0.01517					0.6716	-0.38994		0.21354	0.03475
0.80021	0.0154					0.67051	-0.38929		0.21406	0.03535
0.80265	0.01556					0.66961	-0.38887		0.21455	0.03545
0.80509	0.01603					0.66861	-0.38796		0.21504	0.03582
0.80753	0.01623					0.66751	-0.38758		0.21546	0.03567
0.80997	0.01641					0.66657	-0.38687		0.21607	0.0361
0.81242	0.01672					0.66563	-0.38626		0.21656	0.03618
0.81486	0.01688					0.66465	-0.38583		0.21699	0.03672
0.8173	0.01688					0.66357	-0.3853		0.21758	0.03675
0.81974	0.01711					0.66252	-0.38478		0.21804	0.03729
0.82218	0.01725					0.66164	-0.38403		0.21856	0.03729
0.82462	0.01733					0.66051	-0.38368		0.21907	0.03741
0.82706	0.01747					0.65951	-0.38294		0.21948	0.03787
0.82951	0.01783					0.65856	-0.38262		0.22007	0.03809
0.83195	0.01822					0.65763	-0.38175		0.22058	0.03859
0.83439	0.01827					0.65667	-0.38132		0.22098	0.03881
0.83683	0.01874					0.65555	-0.38068		0.22163	0.03904
0.83927	0.01901					0.65451	-0.3801		0.22196	0.0396
0.84171	0.01943					0.65366	-0.37944		0.22257	0.03962
0.84415	0.01991					0.65264	-0.37876		0.22296	0.03995
0.8466	0.02019					0.65157	-0.37801		0.2234	0.0404
0.84904	0.02072					0.65052	-0.37724		0.22409	0.04089
0.85148	0.02128					0.64961	-0.37674		0.22454	0.04107
0.85392	0.02161					0.64863	-0.3758		0.22497	0.04133
0.85636	0.0221					0.64763	-0.37496		0.22559	0.04178
0.8588	0.02255					0.64652	-0.37398		0.22587	0.04202
0.86124	0.02311					0.64562	-0.3733		0.22656	0.04244
0.86369	0.02349					0.64463	-0.37225		0.22709	0.04315
0.86613	0.02406					0.64355	-0.3713		0.22741	0.04322
0.86857	0.02448					0.64254	-0.37052		0.22809	0.0437
0.87101	0.0251					0.64162	-0.36941		0.22857	0.04413
0.86857	0.01335					0.64065	-0.36845		0.22901	0.04491
0.86613	0.0075					0.63963	-0.36755		0.22942	0.04493
0.86369	0.0036					0.63854	-0.36676		0.22989	0.04589
0.86124	0.000577654					0.63764	-0.36547		0.23056	0.04625
0.8588	-0.00165					0.63662	-0.36473		0.23103	0.04703
0.85636	-0.00329					0.63555	-0.36369		0.23144	0.04742
0.85392	-0.00468					0.63454	-0.36025		0.23207	0.04796
0.85148	-0.00606					0.63367	-0.35805		0.23252	0.04863
0.84904	-0.00717					0.63269	-0.3573		0.23297	0.04926
0.8466	-0.00799					0.63155	-0.35664		0.23357	0.04991
0.84415	-0.00898					0.63052	-0.35613		0.23391	0.0507
0.84171	-0.00956					0.62972	-0.35569		0.23454	0.0513
0.83927	-0.01057					0.62865	-0.35487		0.23506	0.052
0.83683	-0.01111					0.62759	-0.35465		0.2354	0.05245
0.83439	-0.01188					0.62655	-0.35389		0.23598	0.05319
0.83195	-0.01244					0.62565	-0.35342		0.23647	0.05395
0.82951	-0.01309					0.62466	-0.35329		0.23697	0.05458
0.82706	-0.01361					0.62366	-0.35255		0.23751	0.05539
0.82462	-0.01433					0.62253	-0.35224		0.23788	0.05604
0.82218	-0.0147					0.62165	-0.35162		0.23853	0.05668
0.81974	-0.01526					0.62067	-0.35131		0.23904	0.05693
0.8173	-0.01561					0.61963	-0.35102		0.23941	0.05783
0.81486	-0.01641					0.61856	-0.35068		0.24002	0.05843
0.81242	-0.01649					0.61766	-0.3498		0.24051	0.05895
0.80997	-0.01683					0.61669	-0.34999		0.24099	0.05962
0.80753	-0.01728					0.61564	-0.34951		0.24155	0.06005
0.80509	-0.0176					0.61452	-0.34907		0.24195	0.06079
0.80265	-0.01787					0.61369	-0.34881		0.24254	0.06119
0.80021	-0.01793					0.6127	-0.34824		0.24302	0.06154
0.79777	-0.01812					0.6117	-0.34813		0.24342	0.06204
0.79533	-0.01844					0.61061	-0.34772		0.24401	0.06221
0.79289	-0.01868					0.60965	-0.34762		0.24451	0.06261
0.79044	-0.0184					0.6087	-0.34709		0.24497	0.06284
0.788	-0.0186					0.60772	-0.34692		0.24552	0.06271
0.78556	-0.01867					0.60652	-0.34637		0.24593	0.06302
0.78312	-0.01855					0.60571	-0.34637		0.2465	0.06316
0.78068	-0.01867					0.60473	-0.34607		0.24701	0.06299
0.77824	-0.01867					0.60363	-0.3455		0.24739	0.0629
0.7758	-0.01867					0.60251	-0.34533		0.24806	0.06273
0.77335	-0.01864					0.6017	-0.34471		0.24834	0.06229
0.77091	-0.01862					0.60069	-0.34497		0.24898	0.06212
0.76847	-0.0187					0.59971	-0.34418		0.24955	0.06191
0.76603	-0.01879					0.5986	-0.34408		0.24986	0.06138
0.76359	-0.01864					0.59768	-0.34363		0.25052	0.06062
0.76115	-0.01878					0.59671	-0.34332		0.25108	0.06005
0.75871	-0.01867					0.59569	-0.34323		0.25139	0.05962
0.75626	-0.01874					0.59461	-0.3428		0.25201	0.0593
0.75382	-0.01858					0.59369	-0.34244		0.25245	0.05853
0.75138	-0.01875					0.59272	-0.34202		0.25298	0.05814
0.74894	-0.01868					0.59172	-0.34214		0.25353	0.05721
0.7465	-0.01873					0.59058	-0.34171		0.25384	0.05666
0.74406	-0.01863					0.5897	-0.34167		0.25455	0.05615
0.74162	-0.01851					0.5887	-0.34116		0.255	0.05563
0.73917	-0.01853					0.58775	-0.34094		0.25537	0.05493
0.73673	-0.01847					0.58666	-0.34076		0.25602	0.05447
0.73429	-0.01845					0.5857	-0.3407		0.25639	0.05347
0.73185	-0.01843					0.58474	-0.34026		0.25697	0.05307
0.72941	-0.01818					0.58366	-0.34013		0.25756	0.05227
0.72697	-0.01811					0.58258	-0.33982		0.25786	0.05145
0.72453	-0.01798					0.58174	-0.33938		0.25853	0.05065
0.72208	-0.01805					0.58075	-0.33961		0.25903	0.05025
0.71964	-0.01784					0.57978	-0.33917		0.2594	0.04973
0.7172	-0.01789					0.57863	-0.33909		0.25999	0.04904
0.71476	-0.01764					0.57769	-0.33887		0.26036	0.04817
0.71232	-0.01752					0.57676	-0.33856		0.26097	0.04752
0.70988	-0.01749					0.57577	-0.33861		0.26145	0.04677
0.70744	-0.01761					0.57467	-0.33862		0.26184	0.04616
0.70499	-0.01745					0.5737	-0.33802		0.2625	0.04529
0.70255	-0.01746					0.57273	-0.33779		0.26294	0.04466
0.70011	-0.01742					0.57174	-0.33824		0.26338	0.04389
0.69767	-0.01734					0.57066	-0.33776		0.26399	0.04359
0.69523	-0.01736					0.56969	-0.33793		0.26441	0.04308
0.69279	-0.01726					0.56874	-0.33756		0.26496	0.04236
0.69035	-0.01725					0.56777	-0.33713		0.26552	0.04178
0.6879	-0.01737					0.56661	-0.33743		0.26585	0.041
0.68546	-0.01721					0.56571	-0.33748		0.26648	0.04025
0.68302	-0.01716					0.56472	-0.33685		0.26701	0.03984
0.68058	-0.01705					0.56376	-0.33716		0.26739	0.03913
0.67814	-0.01685					0.56264	-0.33709		0.26799	0.03862
0.6757	-0.0167					0.5617	-0.33654		0.26842	0.03803
0.67326	-0.01653					0.56075	-0.33708		0.26895	0.03765
0.67081	-0.01631					0.55981	-0.33668		0.26949	0.03691
0.66837	-0.01607					0.55856	-0.33672		0.26992	0.03645
0.66593	-0.01582					0.5577	-0.33651		0.27048	0.03585
0.66349	-0.01559					0.55675	-0.33663		0.27098	0.03528
0.66105	-0.01519					0.55577	-0.33662		0.2714	0.03493
0.65861	-0.01491					0.55466	-0.33665		0.27197	0.03462
0.65617	-0.01466					0.5537	-0.33662		0.27245	0.0337
0.65372	-0.0143					0.5528	-0.33622		0.27299	0.03341
0.65128	-0.01396					0.55159	-0.33668		0.27351	0.03295
0.64884	-0.01368					0.55059	-0.33649		0.2738	0.03262
0.6464	-0.01341					0.5497	-0.33654		0.27451	0.03198
0.64396	-0.01305					0.54875	-0.33625		0.27502	0.03146
0.64152	-0.01297					0.54776	-0.33666		0.27539	0.03101
0.63908	-0.01277					0.54668	-0.33644		0.27601	0.03068
0.63664	-0.01262					0.5457	-0.33668		0.27632	0.0302
0.63419	-0.01226					0.54475	-0.33658		0.27698	0.02978
0.63175	-0.0122					0.54377	-0.3365		0.27751	0.02946
0.62931	-0.01184					0.54264	-0.33672		0.2778	0.02923
0.62687	-0.0117					0.5417	-0.3366		0.27851	0.02867
0.62443	-0.01153					0.54074	-0.33707		0.27888	0.02844
0.62199	-0.01125					0.53981	-0.33677		0.27939	0.02803
0.61955	-0.01101					0.53869	-0.33695		0.28	0.02786
0.6171	-0.01079					0.5377	-0.3368		0.28034	0.02735
0.61466	-0.01044					0.5368	-0.33723		0.28086	0.0266
0.61222	-0.01037					0.53579	-0.33726		0.28153	0.02643
0.60978	-0.01017					0.53463	-0.33723		0.2818	0.02617
0.60734	-0.01005					0.53376	-0.33736		0.28249	0.02568
0.6049	-0.00981					0.53271	-0.3374		0.28295	0.02553
0.60246	-0.00964					0.53184	-0.33776		0.28339	0.02522
0.60001	-0.00942					0.53067	-0.33751		0.28396	0.02479
0.59757	-0.00931					0.5297	-0.33778		0.28437	0.02424
0.59513	-0.00924					0.52885	-0.33771		0.28497	0.02398
0.59269	-0.00918					0.52783	-0.33803		0.28543	0.02375
0.59025	-0.00898					0.52662	-0.33779		0.28579	0.0233
0.58781	-0.00873					0.5257	-0.3382		0.28649	0.0228
0.58537	-0.00881					0.52483	-0.33826		0.28691	0.02269
0.58292	-0.00863					0.52379	-0.33809		0.28741	0.02214
0.58048	-0.00852					0.52278	-0.3385		0.28798	0.022
0.57804	-0.00847					0.52171	-0.33848		0.28839	0.02175
0.5756	-0.00841					0.52079	-0.3387		0.28898	0.02164
0.57316	-0.00847					0.51985	-0.3386		0.28948	0.02114
0.57072	-0.00829					0.51875	-0.33909		0.28982	0.02073
0.56828	-0.00827					0.51772	-0.33849		0.29044	0.02026
0.56583	-0.0083					0.51681	-0.33922		0.29094	0.01994
0.56339	-0.00813					0.51584	-0.33908		0.29138	0.01983
0.56095	-0.00823					0.51477	-0.33882		0.29194	0.01949
0.55851	-0.00819					0.51371	-0.33935		0.29239	0.01891
0.55607	-0.00821					0.51282	-0.3393		0.29295	0.0185
0.55363	-0.00827					0.51183	-0.33938		0.29347	0.01841
0.55119	-0.00816					0.51071	-0.33949		0.29382	0.01807
0.54874	-0.00821					0.50978	-0.33966		0.29443	0.01782
0.5463	-0.00816					0.50883	-0.33938		0.29493	0.01749
0.54386	-0.00829					0.50787	-0.3399		0.29538	0.0172
0.54142	-0.00823					0.50669	-0.33967		0.29594	0.01708
0.53898	-0.00829					0.50571	-0.33971		0.29639	0.01681
0.53654	-0.00826					0.50486	-0.33979		0.29694	0.01638
0.5341	-0.0084					0.50387	-0.33989		0.29747	0.0164
0.53165	-0.00842					0.50272	-0.33999		0.29782	0.01602
0.52921	-0.00846					0.50176	-0.34002		0.29851	0.01557
0.52677	-0.00844					0.50085	-0.34023		0.29893	0.01567
0.52433	-0.00865					0.49986	-0.33979		0.29937	0.0151
0.52189	-0.00865					0.49882	-0.34037		0.29994	0.01499
0.51945	-0.0086					0.49773	-0.34017		0.30031	0.01445
0.51701	-0.0087					0.49683	-0.34018		0.30096	0.01432
0.51456	-0.0087					0.49584	-0.34013		0.30136	0.0141
0.51212	-0.00871					0.49481	-0.34026		0.30178	0.01385
0.50968	-0.00877					0.49373	-0.34021		0.30249	0.01368
0.50724	-0.00869					0.49283	-0.34012		0.30283	0.01333
0.5048	-0.00871					0.49186	-0.34049		0.30338	0.01294
0.50236	-0.00881					0.49083	-0.34007		0.30398	0.01259
0.49992	-0.00867					0.48972	-0.34047		0.30423	0.01213
0.49747	-0.00876					0.48884	-0.3402		0.30495	0.01233
0.49503	-0.00863					0.48781	-0.34046		0.30548	0.01172
0.49259	-0.00861					0.48678	-0.34023		0.3058	0.01197
0.49015	-0.00863					0.4858	-0.34026		0.30626	0.01138
0.48771	-0.00867					0.48485	-0.34011		0.3069	0.01129
0.48527	-0.00848					0.4839	-0.34033		0.30739	0.01091
0.48283	-0.00854					0.48281	-0.34027		0.30792	0.01103
0.48039	-0.00856					0.4817	-0.33993		0.30827	0.01062
0.47794	-0.00841					0.48088	-0.34037		0.30896	0.01056
0.4755	-0.00854					0.47988	-0.33985		0.30943	0.01045
0.47306	-0.00839					0.47884	-0.34031		0.3098	0.00998
0.47062	-0.00838					0.47779	-0.34009		0.31044	0.00962
0.46818	-0.00831					0.47688	-0.33998		0.31085	0.00986
0.46574	-0.00827					0.47592	-0.34011		0.31139	0.00948
0.4633	-0.00828					0.47465	-0.34014		0.31197	0.00941
0.46085	-0.00823					0.47374	-0.33983		0.31234	0.00907
0.45841	-0.00817					0.47286	-0.33998		0.31293	0.00915
0.45597	-0.00804					0.47188	-0.34024		0.31351	0.00885
0.45353	-0.00816					0.47087	-0.33958		0.31384	0.0086
0.45109	-0.00795					0.4698	-0.34012		0.31445	0.00815
0.44865	-0.00803					0.46886	-0.33973		0.31493	0.00827
0.44621	-0.00802					0.46789	-0.33976		0.31539	0.0081
0.44376	-0.00805					0.46689	-0.33997		0.31594	0.00781
0.44132	-0.00802					0.46576	-0.33976		0.31636	0.0078
0.43888	-0.00815					0.46488	-0.3396		0.31693	0.00746
0.43644	-0.00814					0.46386	-0.33995		0.3174	0.00715
0.434	-0.00815					0.46288	-0.33991		0.31783	0.00716
0.43156	-0.00822					0.46179	-0.33941		0.31844	0.00681
0.42912	-0.0084					0.46089	-0.34014		0.3189	0.00666
0.42667	-0.00847					0.4599	-0.33972		0.31938	0.0066
0.42423	-0.0086					0.45887	-0.33957		0.31995	0.00644
0.42179	-0.00898					0.45776	-0.33972		0.32037	0.00632
0.41935	-0.00935					0.45691	-0.33994		0.32093	0.00623
0.41691	-0.00976					0.45572	-0.3396		0.32144	0.0058
0.41447	-0.01023					0.45486	-0.33966		0.32182	0.00575
0.41203	-0.01072					0.45381	-0.33977		0.32244	0.00572
0.40958	-0.01129					0.45288	-0.33956		0.32289	0.00561
0.40714	-0.01204					0.45193	-0.34008		0.32337	0.00532
0.4047	-0.01291					0.45084	-0.33963		0.32397	0.00529
0.40226	-0.01381								0.3243	0.0054
0.39982	-0.01494								0.32495	0.00516
0.39738	-0.01616								0.32538	0.00502
0.39494	-0.01748								0.32578	0.00454
0.39249	-0.01877								0.32646	0.00461
0.39005	-0.02037								0.32686	0.00458
0.38761	-0.02216								0.32737	0.00431
0.38517	-0.02384								0.32797	0.00431
0.38273	-0.02553								0.32824	0.00408
0.38029	-0.02712								0.32896	0.00398
0.37785	-0.02858								0.32945	0.00402
0.3754	-0.03006								0.3298	0.00406
0.37296	-0.03097								0.33044	0.00371
0.37052	-0.03167								0.33087	0.0036
0.36808	-0.03181								0.33139	0.00358
0.36564	-0.03156								0.33187	0.0035
0.3632	-0.03084								0.33227	0.00352
0.36076	-0.02991								0.33295	0.00337
0.35831	-0.02863								0.3334	0.00351
0.35587	-0.02742								0.3338	0.00332
0.35343	-0.026								0.33444	0.00334
0.35099	-0.02493								0.33481	0.0032
0.34855	-0.02395								0.33538	0.00291
0.34611	-0.02287								0.33595	0.00307
0.34367	-0.02214								0.33627	0.00305
0.34122	-0.02136								0.33691	0.00281
0.33878	-0.02072								0.33745	0.0029
0.33634	-0.02012								0.33779	0.00292
0.3339	-0.01962								0.3384	0.00264
0.33146	-0.01912								0.33882	0.00265
0.32902	-0.01859								0.33937	0.00262
0.32658	-0.01821								0.33991	0.00272
0.32414	-0.0179								0.34027	0.00253
0.32169	-0.01758								0.34091	0.0023
0.31925	-0.01732								0.34138	0.00242
0.31681	-0.01729								0.34178	0.00228
0.31437	-0.01706								0.3424	0.00216
0.31193	-0.01723								0.34287	0.00211
0.30949	-0.0171								0.34338	0.00226
0.30705	-0.01748								0.34393	0.00197
0.3046	-0.01801								0.34429	0.002
0.30216	-0.01882								0.34489	0.00185
0.29972	-0.01998								0.34541	0.00181
0.29728	-0.02136								0.34579	0.00196
0.29484	-0.02322								0.34639	0.00194
0.2924	-0.02547								0.34686	0.00171
0.28996	-0.02855								0.34735	0.00177
0.28751	-0.03156								0.34791	0.00194
0.28507	-0.03516								0.3483	0.0018
0.28263	-0.03891								0.34888	0.0017
0.28019	-0.04286								0.34939	0.00186
0.27775	-0.04662								0.34978	0.00168
0.27531	-0.05004								0.35042	0.00151
0.27287	-0.05367								0.35065	0.00148
0.27042	-0.05685								0.35136	0.0016
0.26798	-0.05996								0.35196	0.00168
0.26554	-0.06264								0.3522	0.00169
0.2631	-0.06487								0.35289	0.00153
0.26066	-0.06655								0.35345	0.00164
0.25822	-0.068								0.35378	0.00147
0.25578	-0.06845								0.35438	0.00127
0.25333	-0.06884								0.35476	0.00159
0.25089	-0.06837								0.35536	0.00152
0.24845	-0.06717								0.35587	0.00133
0.24601	-0.06541								0.35621	0.00159
0.24357	-0.06332								0.35691	0.00154
0.24113	-0.06061								0.35741	0.00126
0.23869	-0.05817								0.35777	0.00146
0.23624	-0.05465								0.35841	0.00108
0.2338	-0.05137								0.35874	0.00134
0.23136	-0.04822								0.35935	0.00112
0.22892	-0.04489								0.35993	0.00125
0.22648	-0.04199								0.36028	0.00113
0.22404	-0.03935								0.36086	0.00122
0.2216	-0.03671								0.36139	0.00132
0.21915	-0.03429								0.36185	0.00141
0.21671	-0.0324								0.36236	0.00125
0.21427	-0.03041								0.36273	0.00121
0.21183	-0.02885								0.3634	0.00143
0.20939	-0.02719								0.36387	0.00126
0.20695	-0.02583								0.36419	0.00138
0.20451	-0.02446								0.36487	0.00137
0.20206	-0.02312								0.36537	0.0014
0.19962	-0.02195								0.36578	0.00132
0.19718	-0.02074								0.36638	0.00153
0.19474	-0.01974								0.36679	0.0013
0.1923	-0.01884								0.36733	0.0011
0.18986	-0.018								0.36789	0.00149
0.18742	-0.01709								0.36827	0.00136
0.18497	-0.0165								0.36885	0.00126
0.18253	-0.0157								0.36938	0.00149
0.18009	-0.01531								0.36978	0.00153
0.17765	-0.01489								0.37035	0.00132
0.17521	-0.01471								0.3708	0.00135
0.17277	-0.01443								0.37135	0.00147
0.17033	-0.01445								0.37186	0.00128
0.16789	-0.01429								0.37226	0.00154
0.16544	-0.01423								0.37285	0.00161
0.163	-0.01424								0.37336	0.00154
0.16056	-0.01396								0.37377	0.0015
0.15812	-0.01395								0.37437	0.00149
0.15568	-0.01381								0.37484	0.00148
0.15324	-0.01365								0.37536	0.00143
0.1508	-0.01367								0.37588	0.00139
0.14835	-0.01321								0.37618	0.00159
0.14591	-0.01319								0.37689	0.00169
0.14347	-0.01281								0.37737	0.00173
0.14103	-0.0127								0.37781	0.00161
0.13859	-0.01242								0.37838	0.0017
0.13615	-0.01181								0.37873	0.00181
0.13371	-0.01161								0.37941	0.00196
0.13126	-0.01145								0.37985	0.0018
0.12882	-0.01104								0.38018	0.002
0.12638	-0.01088								0.38089	0.00164
0.12394	-0.0104								0.38129	0.00196
0.1215	-0.01006								0.38178	0.00191
0.11906	-0.00981								0.38237	0.00198
0.11662	-0.00979								0.38269	0.00182
0.11417	-0.00955								0.38335	0.00218
0.11173	-0.00954								0.38393	0.00204
0.10929	-0.00956								0.3843	0.00235
0.10685	-0.00941								0.38484	0.00194
0.10441	-0.00946								0.38535	0.0026
0.10197	-0.00942								0.38583	0.00213
0.09953	-0.00954								0.38634	0.00218
0.09708	-0.00951								0.38671	0.00219
0.09464	-0.00971								0.38736	0.00233
0.0922	-0.00994								0.38785	0.00224
0.08976	-0.01009								0.38819	0.00251
0.08732	-0.01025								0.38885	0.00245
0.08488	-0.01062								0.38928	0.0026
0.08244	-0.01086								0.38977	0.0025
0.07999	-0.01127								0.39037	0.0025
0.07755	-0.01149								0.3907	0.00257
0.07511	-0.01194								0.39134	0.00275
0.07267	-0.01253								0.39186	0.00273
0.07023	-0.01288								0.39225	0.00279
0.06779	-0.01361								0.39281	0.00277
0.06535	-0.0142								0.3933	0.00294
0.0629	-0.01501								0.39377	0.00256
0.06046	-0.01584								0.39432	0.00305
0.05802	-0.01662								0.39472	0.0029
0.05558	-0.01797								0.39533	0.00327
0.05314	-0.01911								0.39585	0.00322
0.0507	-0.02066								0.3962	0.00338
0.04826	-0.02218								0.39681	0.00323
0.04581	-0.02413								0.39733	0.00323
0.04337	-0.0263								0.39777	0.00333
0.04093	-0.02842								0.39833	0.00354
0.04337	-0.01091								0.39875	0.00343
									0.39931	0.00363
									0.39981	0.00342
									0.4002	0.00366
									0.40086	0.00378
									0.40123	0.00391
									0.40179	0.00404
									0.40231	0.00417
									0.40264	0.00377
									0.40341	0.00417
									0.40382	0.00401
									0.40418	0.00419
									0.40482	0.00418
									0.40523	0.00431
									0.40577	0.00431
									0.40634	0.00472
									0.4067	0.00453
									0.40733	0.00499
									0.40786	0.00481
									0.40821	0.00515
									0.40864	0.00484
									0.40924	0.00529
									0.40982	0.005
									0.41032	0.00541
									0.41063	0.00548
									0.41132	0.00574
									0.41181	0.00549
									0.4122	0.00598
									0.41279	0.00582
									0.41326	0.00634
									0.41377	0.0063
									0.41435	0.00647
									0.41473	0.00633
									0.41529	0.0066
									0.4158	0.00651
									0.41621	0.00708
									0.41674	0.00689
									0.41724	0.00734
									0.41777	0.00697
									0.41828	0.00753
									0.41866	0.00767
									0.4193	0.00775
									0.41981	0.00762
									0.4202	0.00812
									0.42078	0.00769
									0.42126	0.00856
									0.42177	0.00817
									0.4223	0.00884
									0.4227	0.00879
									0.42328	0.0093
									0.42381	0.0091
									0.42419	0.00966
									0.42478	0.00915
									0.42525	0.00977
									0.42576	0.00968
									0.4263	0.01021
									0.42663	0.00998
									0.42735	0.01067
									0.4278	0.01023
									0.42817	0.01093
									0.42888	0.01055
									0.42916	0.01139
									0.42977	0.01082
									0.43035	0.01154
									0.43063	0.01155
									0.43132	0.01196
									0.43182	0.0119
									0.43224	0.0127
									0.43279	0.01247
									0.43314	0.0128
									0.43377	0.01267
									0.4342	0.01342
									0.43463	0.01349
									0.4353	0.01396
									0.43576	0.01369
									0.43618	0.01433
									0.43679	0.0144
									0.43722	0.01472
									0.43776	0.0146
									0.4383	0.0153
									0.4387	0.01516
									0.4393	0.01596
									0.43981	0.0155
									0.44025	0.01621
									0.44076	0.01618
									0.44115	0.01665
									0.44176	0.01676
									0.44227	0.01719
									0.4426	0.01717
									0.44326	0.01761
									0.44378	0.01747
									0.44418	0.01801
									0.44478	0.01802
									0.44518	0.01859
									0.44576	0.01851
									0.44631	0.0193
									0.44662	0.01898
									0.44726	0.01974
									0.44774	0.01941
									0.44818	0.02044
									0.44872	0.01998
									0.4492	0.02092
									0.44974	0.02068
									0.45025	0.02148
									0.45065	0.02106
									0.45123	0.02191
									0.45176	0.02147
									0.45219	0.02253
									0.45281	0.02195
									0.45312	0.02257
									0.45375	0.02257
									0.45427	0.02332
									0.45463	0.023
									0.45528	0.02372
									0.45572	0.02344
									0.45623	0.02444
									0.45676	0.0239
									0.45706	0.02489
									0.45776	0.02436
									0.45825	0.02517
									0.45859	0.02493
									0.45926	0.02576
									0.45958	0.02547
									0.46015	0.02624
									0.46076	0.02584
									0.46109	0.02658
									0.46175	0.02619
									0.46228	0.02702
									0.46268	0.02682
									0.46324	0.02751
									0.46374	0.02686
									0.46421	0.02782
									0.46474	0.02757
									0.46505	0.02848
									0.46578	0.02797
									0.46626	0.02893
									0.46659	0.02843
									0.46723	0.02924
									0.46773	0.02885
									0.46817	0.02978
									0.46875	0.02903
									0.46914	0.03016
									0.46974	0.02931
									0.47027	0.02997
									0.47063	0.02976
									0.47121	0.03048
									0.47169	0.02981
									0.47217	0.03092
									0.47275	0.03033
									0.47314	0.03142
									0.47371	0.03044
									0.47425	0.03146
									0.47461	0.03079
									0.47521	0.03191
									0.47573	0.03127
									0.47617	0.03203
									0.47672	0.03142
									0.47715	0.03234
									0.47776	0.03224
									0.47825	0.03269
									0.47859	0.03198
									0.4792	0.0332
									0.47972	0.03268
									0.48025	0.03357
									0.48073	0.03265
									0.48101	0.03336
									0.48176	0.03326
									0.48216	0.03389
									0.48259	0.03339
									0.48328	0.03403
									0.48362	0.03365
									0.48421	0.03469
									0.48477	0.0337
									0.48506	0.03464
									0.48573	0.03407
									0.48622	0.0353
									0.4867	0.03446
									0.48722	0.0356
									0.4877	0.03487
									0.48823	0.03576
									0.4887	0.03491
									0.48911	0.03592
									0.48975	0.03536
									0.49021	0.03617
									0.49059	0.03584
									0.49122	0.03673
									0.49168	0.03605
									0.49217	0.03682
									0.49275	0.03632
									0.49309	0.03716
									0.49368	0.03649
									0.49423	0.03752
									0.49462	0.03704
									0.49517	0.03747
									0.49567	0.03693
									0.49617	0.03808
									0.49668	0.0374
									0.49708	0.03853
									0.49771	0.03779
									0.49822	0.03867
									0.49859	0.03805
									0.49919	0.03921
									0.49968	0.03843
									0.50016	0.03963
									0.5007	0.03898
									0.50112	0.0399
									0.50169	0.03886
									0.50218	0.04028
									0.5026	0.03973
									0.50322	0.04054
									0.50363	0.03991
									0.50417	0.04115
									0.50465	0.04048
									0.50503	0.04167
									0.50577	0.04071
									0.50622	0.04227
									0.50658	0.04137
									0.50723	0.04248
									0.50763	0.04207
									0.50817	0.04275
									0.50874	0.04219
									0.50907	0.04328
									0.50967	0.0429
									0.51017	0.04368
									0.5106	0.04326
									0.51101	0.04432
									0.5115	0.04376
									0.51222	0.04501
									0.5127	0.04421
									0.51303	0.04543
									0.51372	0.04473
									0.51414	0.04601
									0.51459	0.04537
									0.51519	0.04691
									0.5156	0.0463
									0.51617	0.04749
									0.51671	0.04683
									0.51709	0.04832
									0.51768	0.04748
									0.51821	0.04862
									0.51861	0.04837
									0.51915	0.04935
									0.5196	0.04895
									0.52017	0.05002
									0.52065	0.04981
									0.52102	0.0508
									0.52166	0.05047
									0.52219	0.05148
									0.52258	0.05115
									0.52318	0.05258
									0.52361	0.05173
									0.52415	0.05322
									0.5247	0.05291
									0.52504	0.05391
									0.52566	0.0537
									0.52618	0.05499
									0.52659	0.05471
									0.52716	0.0557
									0.5276	0.05547
									0.52814	0.05664
									0.52868	0.05655
									0.52904	0.05772
									0.52972	0.05721
									0.53013	0.05897
									0.53058	0.05843
									0.53121	0.06013
									0.53151	0.05935
									0.53215	0.06115
									0.53269	0.06064
									0.53302	0.0621
									0.53367	0.06191
									0.5341	0.0633
									0.53463	0.06273
									0.53516	0.06464
									0.53549	0.06446
									0.53616	0.06577
									0.53659	0.06557
									0.53698	0.0671
									0.53765	0.06663
									0.53816	0.06826
									0.53858	0.06838
									0.53919	0.06963
									0.53959	0.06967
									0.54015	0.07132
									0.54068	0.07075
									0.54108	0.07258
									0.54163	0.07248
									0.54203	0.07437
									0.54261	0.07417
									0.54311	0.07585
									0.54349	0.07578
									0.54413	0.07743
									0.54465	0.0776
									0.54498	0.07911
									0.54563	0.07928
									0.54614	0.08118
									0.54657	0.08103
									0.54716	0.08255
									0.54755	0.08303
									0.54811	0.08448
									0.54864	0.08485
									0.54903	0.08699
									0.54963	0.08695
									0.55009	0.08886
									0.55058	0.08925
									0.55115	0.09111
									0.55151	0.09155
									0.5521	0.09341
									0.55265	0.09353
									0.55301	0.09529
									0.5536	0.09581
									0.55409	0.09794
									0.55457	0.0981
									0.55516	0.10037
									0.55542	0.10055
									0.55613	0.10293
									0.55667	0.10352
									0.55707	0.1056
									0.55761	0.10609
									0.55801	0.10836
									0.55863	0.10886
									0.55914	0.11116
									0.55941	0.11195
									0.56015	0.11435
									0.56062	0.11465
									0.56097	0.11715
									0.56162	0.11808
									0.56204	0.12051
									0.56256	0.12124
									0.56314	0.12376
									0.56349	0.12459
									0.5641	0.12691
									0.56463	0.12806
									0.56505	0.13059
									0.56556	0.13152
									0.56597	0.13432
									0.56661	0.13516
									0.56709	0.138
									0.5674	0.13914
									0.56811	0.14214
									0.56859	0.14297
									0.56898	0.14612
									0.56959	0.14733
									0.56999	0.15034
									0.57055	0.15122
									0.57111	0.15435
									0.57146	0.15573
									0.57207	0.15903
									0.57256	0.16027
									0.573	0.16327
									0.57355	0.16518
									0.57395	0.16799
									0.57454	0.16975
									0.5751	0.17307
									0.57544	0.17452
									0.57605	0.17799
									0.57657	0.17971
									0.57698	0.18335
									0.57757	0.1851
									0.57798	0.18845
									0.57854	0.19054
									0.57905	0.19405
									0.57945	0.19613
									0.58011	0.19985
									0.58049	0.20186
									0.58097	0.20565
									0.58148	0.20768
									0.58184	0.21188
									0.58259	0.21345
									0.58302	0.21784
									0.58339	0.2201
									0.58415	0.22415
									0.58446	0.22637
									0.58499	0.23062
									0.58559	0.23296
									0.58591	0.23742
									0.58655	0.23997
									0.58707	0.24424
									0.58739	0.24709
									0.58797	0.25165
									0.58847	0.25405
									0.58902	0.25874
									0.58953	0.26158
									0.58988	0.26564
									0.59056	0.26888
									0.59101	0.27377
									0.59138	0.27656
									0.59202	0.28129
									0.59249	0.2846
									0.59297	0.2894
									0.59353	0.29229
									0.59389	0.29755
									0.59451	0.30049
									0.59507	0.30555
									0.59544	0.30893
									0.59596	0.314
									0.5964	0.31754
									0.59698	0.32287
									0.59748	0.32613
									0.59783	0.33104
									0.59849	0.33516
									0.59898	0.34053
									0.59939	0.34409
									0.59997	0.34932
									0.60045	0.35322
									0.60095	0.35867
									0.60148	0.36265
									0.60186	0.368
									0.60247	0.37191
									0.60294	0.37769
									0.60339	0.38179
									0.60397	0.38745
									0.60441	0.39133
									0.60494	0.39692
									0.60547	0.40118
									0.6058	0.40698
									0.60649	0.41113
									0.60673	0.41707
									0.60737	0.42128
									0.60802	0.42709
									0.60833	0.43163
									0.60895	0.43743
									0.60949	0.44182
									0.60988	0.44784
									0.61046	0.45227
									0.61095	0.4586
									0.61142	0.46263
									0.61196	0.4691
									0.61227	0.4735
									0.61295	0.4796
									0.61342	0.48413
									0.61378	0.49048
									0.61444	0.49523
									0.61487	0.50124
									0.61539	0.50583
									0.61598	0.51257
									0.61636	0.51685
									0.61692	0.52322
									0.61747	0.5276
									0.61784	0.53418
									0.61842	0.53854
									0.61885	0.54531
									0.6194	0.54964
									0.6199	0.55619
									0.62025	0.56084
									0.62093	0.56719
									0.62143	0.57203
									0.62178	0.57826
									0.6224	0.58289
									0.62289	0.58946
									0.62337	0.59392
									0.62392	0.60077
									0.62431	0.60487
									0.6249	0.61154
									0.62541	0.61614
									0.62581	0.62248
									0.62639	0.62706
									0.62684	0.63298
									0.62736	0.63813
									0.6279	0.64411
									0.62828	0.64849
									0.62888	0.65509
									0.62938	0.65949
									0.62979	0.66576
									0.63038	0.66999
									0.63084	0.67639
									0.63137	0.68087
									0.63191	0.68697
									0.63217	0.69146
									0.63281	0.69738
									0.63332	0.70146
									0.63384	0.70772
									0.63437	0.71183
									0.63472	0.71781
									0.63539	0.72205
									0.6359	0.72779
									0.63618	0.73182
									0.63686	0.73736
									0.63733	0.74156
									0.63777	0.74734
									0.63838	0.75115
									0.63865	0.75661
									0.63933	0.76034
									0.63986	0.76583
									0.64024	0.76947
									0.64087	0.77469
									0.64135	0.77849
									0.64183	0.7837
									0.64236	0.78691
									0.64273	0.79228
									0.64335	0.79585
									0.64386	0.80043
									0.64417	0.80385
									0.64481	0.80857
									0.64528	0.81185
									0.64577	0.81655
									0.64635	0.8198
									0.64668	0.82429
									0.64731	0.82697
									0.64783	0.83143
									0.64823	0.8344
									0.64879	0.83843
									0.64924	0.84082
									0.64978	0.84526
									0.65031	0.84773
									0.65066	0.85152
									0.65128	0.85343
									0.65179	0.85761
									0.65218	0.8598
									0.65278	0.86368
									0.65325	0.86563
									0.65376	0.86918
									0.65429	0.87106
									0.65467	0.87443
									0.65527	0.87621
									0.65579	0.87921
									0.65619	0.88101
									0.65683	0.88396
									0.65713	0.88515
									0.65777	0.88826
									0.65818	0.88946
									0.65859	0.89203
									0.65933	0.89302
									0.65975	0.89599
									0.66019	0.89714
									0.66079	0.8991
									0.66118	0.90006
									0.66174	0.90238
									0.66232	0.90345
									0.66267	0.90509
									0.66327	0.90569
									0.6637	0.90772
									0.66419	0.90841
									0.66478	0.90985
									0.6651	0.91015
									0.66576	0.91199
									0.66626	0.91216
									0.66659	0.91375
									0.66728	0.91367
									0.66775	0.91529
									0.66818	0.91497
									0.66877	0.91593
									0.66916	0.91569
									0.66973	0.91694
									0.67027	0.91675
									0.67065	0.91777
									0.67125	0.91712
									0.67171	0.9179
									0.67221	0.91752
									0.67276	0.91829
									0.67309	0.91743
									0.67373	0.91798
									0.67425	0.91728
									0.6746	0.91775
									0.67522	0.91667
									0.67571	0.91702
									0.67617	0.91644
									0.67675	0.9166
									0.67713	0.91537
									0.67772	0.91557
									0.67824	0.91442
									0.67861	0.91434
									0.67922	0.91317
									0.67968	0.91335
									0.68017	0.91186
									0.68071	0.91158
									0.68116	0.90983
									0.6817	0.91
									0.68226	0.90844
									0.68262	0.9083
									0.68329	0.90646
									0.68353	0.90623
									0.68417	0.90452
									0.68479	0.90417
									0.6851	0.90235
									0.68572	0.90169
									0.68626	0.89979
									0.68665	0.89924
									0.68724	0.89742
									0.68769	0.89677
									0.68822	0.89462
									0.68875	0.89404
									0.68907	0.8918
									0.68975	0.89082
									0.69016	0.889
									0.69058	0.88813
									0.69124	0.88588
									0.69169	0.88469
									0.69221	0.88281
									0.69277	0.88177
									0.69314	0.87934
									0.69373	0.87839
									0.69427	0.8757
									0.69466	0.87488
									0.69522	0.87248
									0.69563	0.87118
									0.69626	0.8687
									0.69669	0.86746
									0.69708	0.86521
									0.69771	0.86378
									0.69822	0.86119
									0.6986	0.85998
									0.69921	0.85744
									0.6997	0.85595
									0.70018	0.85345
									0.70075	0.85193
									0.70111	0.84933
									0.70173	0.84747
									0.70222	0.84529
									0.70261	0.84344
									0.70321	0.84041
									0.70365	0.83883
									0.70416	0.83647
									0.7047	0.83477
									0.70511	0.83217
									0.7057	0.83048
									0.70626	0.82759
									0.70661	0.82587
									0.70722	0.82319
									0.70771	0.82111
									0.70818	0.81861
									0.70877	0.81676
									0.70899	0.81387
									0.70967	0.81187
									0.71029	0.80913
									0.71065	0.80732
									0.71126	0.80453
									0.71165	0.80251
									0.7122	0.79975
									0.71274	0.79798
									0.71303	0.79495
									0.71375	0.79291
									0.71423	0.79017
									0.71459	0.78798
									0.71521	0.7854
									0.71555	0.78327
									0.71616	0.78048
									0.71674	0.77828
									0.71708	0.77526
									0.71772	0.77338
									0.71824	0.77076
									0.71866	0.76867
									0.7192	0.76545
									0.71963	0.76324
									0.72021	0.76042
									0.72067	0.75828
									0.72103	0.75545
									0.72174	0.75334
									0.72223	0.7504
									0.72258	0.74829
									0.72322	0.74572
									0.72369	0.74319
									0.72417	0.74055
									0.72472	0.73819
									0.72513	0.73534
									0.72572	0.73285
									0.72622	0.73037
									0.72661	0.72804
									0.72718	0.7253
									0.72764	0.72258
									0.72818	0.72023

## Sheet: Fig 1B
	HER	25 C		ORR	26 C		AOR	50 ms	2 s
	η(mV)	log10[J (mA cm-2)]		η(mV)	log10[J (mA cm-2)]		η(mV)	log10[J (mA cm-2)]	log10[J (mA cm-2)]
	45	-1.11093		300	-1.60239		540	-0.885366	0.140957
	50	-1.01902		305	-1.58573		550	-0.761224	0.176373
	55	-0.93443		310	-1.56098		560	-0.685372	0.211919
	60	-0.8519		315	-1.51818		570	-0.5824	0.246422
	65	-0.77779		320	-1.51158		580	-0.507913	0.279721
	70	-0.69441		325	-1.44932		590	-0.460832	0.31401
	75	-0.61683		330	-1.42882		600	-0.429937	0.346281
	80	-0.54432		335	-1.34717		610	-0.427013	0.377311
	85	-0.47653		340	-1.25244		630	-0.426043	0.436622
	90	-0.4119		345	-1.20828		650	-0.462937	0.492496
	95	-0.35929		350	-1.16165		670	-0.491834	0.542827
	100	-0.30352		355	-1.07208		690	-0.533208	0.589518
	105	-0.25271		360	-0.991954		710	-0.606679	0.630144
	110	-0.20604		365	-0.928704		740	-0.708887	0.68457
	115	-0.16018		370	-0.824804
	120	-0.1202		375	-0.756644
	130	-0.04228		380	-0.680829
	140	0.0272		385	-0.595995
	150	0.08893		390	-0.519862
	160	0.14471		395	-0.452556
				400	-0.378842

## Sheet: Fig 1C
	HER	10 C	15 C	20 C	25 C	30 C		ORR	10 C	15 C	21 C	26 C		AOR 50 ms	10 C	15 C	20 C	25 C	30 C
	η(mV)	J (mA cm-2)	J (mA cm-2)	J (mA cm-2)	J (mA cm-2)	J (mA cm-2)		η(mV)	J (mA cm-2)	J (mA cm-2)	J (mA cm-2)	J (mA cm-2)		η(mV)	J (mA cm-2)	J (mA cm-2)	J (mA cm-2)	J (mA cm-2)	J (mA cm-2)
	45	0.0690287	0.068511	0.0751484	0.0774587	0.0785995		300	0.010239	0.015063	0.019441	0.024981		540	1.68897	1.66619	1.6296	1.62899	1.74859
	50	0.0821089	0.0787735	0.0890348	0.095715	0.0998792		305	0.010239	0.01488	0.019441	0.025958		570	1.72117	1.73395	1.72999	1.76369	1.89458
	55	0.0940113	0.0922274	0.106987	0.116297	0.12364		310	0.010239	0.01414	0.020574	0.02748		580	1.77053	1.81552	1.8467	1.90424	2.04516
	60	0.111879	0.110527	0.129009	0.140637	0.149955		315	0.010239	0.015257	0.021788	0.030326		590	1.84248	1.90597	1.96048	2.06068	2.21039
	65	0.128887	0.130653	0.155826	0.166805	0.186918		320	0.011689	0.018161	0.026032	0.030791		600	1.92238	1.99875	2.08178	2.21963	2.3798
	70	0.14906	0.150991	0.183747	0.202111	0.227976		325	0.012315	0.019511	0.030727	0.035537		610	2.0006	2.09821	2.20602	2.38402	2.55507
	75	0.169856	0.176779	0.217992	0.241641	0.276892		330	0.012315	0.019511	0.030399	0.037255		630	2.18841	2.32259	2.49297	2.73289	2.92652
	80	0.193642	0.199715	0.257786	0.285549	0.33037		335	0.012373	0.024216	0.03339	0.04496		650	2.35573	2.57041	2.79666	3.1081	3.33311
	85	0.220141	0.230537	0.298545	0.333787	0.389269		340	0.015532	0.023175	0.037924	0.055919		670	2.59166	2.82265	3.12335	3.49001	3.76019
	90	0.24817	0.261565	0.346314	0.387347	0.454999		345	0.015468	0.025139	0.044317	0.061904		690	2.84682	3.0998	3.43582	3.88614	4.19815
	95	0.273621	0.29259	0.392545	0.43723	0.520571		350	0.015794	0.025103	0.055078	0.06892		710	3.10951	3.37795	3.76167	4.26721	4.62189
	100	0.305985	0.328382	0.44618	0.497141	0.599073		355	0.016822	0.029077	0.064872	0.084708		740	3.50229	3.79918	4.25443	4.83693	5.24974
	105	0.336938	0.363471	0.499425	0.558843	0.66486		360	0.01944	0.034475	0.075871	0.10187
	110	0.373053	0.401486	0.559603	0.622243	0.754171		365	0.022468	0.036973	0.088188	0.117841
	115	0.407962	0.442049	0.6158	0.691544	0.834968		370	0.020426	0.049259	0.106608	0.149691
	120	0.44501	0.485971	0.675803	0.758228	0.927662		375	0.023624	0.053058	0.125534	0.175128
	130	0.521855	0.57795	0.810196	0.907235	1.11468		380	0.02843	0.069024	0.151642	0.208531
	140	0.606653	0.668559	0.952599	1.06463	1.30488		385	0.031936	0.084242	0.182962	0.253516
	150	0.696659	0.772859	1.09999	1.22724	1.51015		390	0.036921	0.099966	0.204825	0.302091
	160	0.796544	0.880562	1.25381	1.39544	1.72488		395	0.039585	0.121825	0.257256	0.352731
								400	0.051292	0.151363	0.327905	0.417982

## Sheet: Fig 2A
Pt Poly Blank
E (VRHE)	J (mA/cm2)
0.04337	-0.00989
0.04581	-0.0047
0.04826	-0.00187
0.0507	-8.2522e-05
0.05314	0.00114
0.05558	0.00176
0.05802	0.00231
0.06046	0.00274
0.0629	0.0027
0.06535	0.00277
0.06779	0.00264
0.07023	0.00225
0.07267	0.00212
0.07511	0.00195
0.07755	0.0018
0.07999	0.00157
0.08244	0.0011
0.08488	0.00107
0.08732	0.000705953
0.08976	0.00050463
0.0922	0.000365744
0.09464	0.000212222
0.09708	-9.84036e-05
0.09953	-0.00021082
0.10197	-0.000408873
0.10441	-0.000481275
0.10685	-0.000429582
0.10929	-0.000828801
0.11173	-0.00067201
0.11417	-0.000822573
0.11662	-0.000884231
0.11906	-0.000770569
0.1215	-0.000808249
0.12394	-0.000777108
0.12638	-0.000810429
0.12882	-0.000833161
0.13126	-0.000950249
0.13371	-0.000701749
0.13615	-0.000776018
0.13859	-0.000659398
0.14103	-0.000520979
0.14347	-0.000179213
0.14591	-0.000282132
0.14835	-5.5897e-05
0.1508	4.74891e-05
0.15324	0.000236356
0.15568	0.000360917
0.15812	0.000639468
0.16056	0.000909299
0.163	0.00111
0.16544	0.00136
0.16789	0.00172
0.17033	0.00186
0.17277	0.00214
0.17521	0.00252
0.17765	0.00291
0.18009	0.00339
0.18253	0.00352
0.18497	0.00412
0.18742	0.00452
0.18986	0.00507
0.1923	0.00567
0.19474	0.00604
0.19718	0.00678
0.19962	0.00728
0.20206	0.00808
0.20451	0.00889
0.20695	0.00976
0.20939	0.0104
0.21183	0.01147
0.21427	0.01252
0.21671	0.01376
0.21915	0.01505
0.2216	0.01671
0.22404	0.01852
0.22648	0.02049
0.22892	0.02284
0.23136	0.0252
0.2338	0.02812
0.23624	0.03121
0.23869	0.0341
0.24113	0.0378
0.24357	0.04084
0.24601	0.04433
0.24845	0.04758
0.25089	0.05074
0.25333	0.05373
0.25578	0.05643
0.25822	0.0584
0.26066	0.06021
0.2631	0.06085
0.26554	0.06146
0.26798	0.06097
0.27042	0.05999
0.27287	0.05809
0.27531	0.0556
0.27775	0.05171
0.28019	0.04859
0.28263	0.0442
0.28507	0.03977
0.28751	0.03481
0.28996	0.03003
0.2924	0.02538
0.29484	0.02133
0.29728	0.01799
0.29972	0.01514
0.30216	0.0129
0.3046	0.01142
0.30705	0.01021
0.30949	0.00939
0.31193	0.00897
0.31437	0.00869
0.31681	0.00853
0.31925	0.00875
0.32169	0.00883
0.32414	0.009
0.32658	0.00941
0.32902	0.00968
0.33146	0.01002
0.3339	0.01054
0.33634	0.01101
0.33878	0.0115
0.34122	0.01204
0.34367	0.0127
0.34611	0.0132
0.34855	0.01406
0.35099	0.01476
0.35343	0.01583
0.35587	0.01668
0.35831	0.01788
0.36076	0.01911
0.3632	0.02041
0.36564	0.02184
0.36808	0.02333
0.37052	0.02476
0.37296	0.02603
0.3754	0.02692
0.37785	0.02752
0.38029	0.02764
0.38273	0.02717
0.38517	0.02622
0.38761	0.02467
0.39005	0.02256
0.39249	0.02019
0.39494	0.01774
0.39738	0.01521
0.39982	0.01281
0.40226	0.01053
0.4047	0.00842
0.40714	0.00676
0.40958	0.00522
0.41203	0.00395
0.41447	0.00281
0.41691	0.002
0.41935	0.00116
0.42179	0.000546514
0.42423	0.000208018
0.42667	-0.00035827
0.42912	-0.000604591
0.43156	-0.000745812
0.434	-0.00123
0.43644	-0.00125
0.43888	-0.00139
0.44132	-0.00173
0.44376	-0.00174
0.44621	-0.00171
0.44865	-0.00178
0.45109	-0.00186
0.45353	-0.00193
0.45597	-0.00187
0.45841	-0.002
0.46085	-0.00198
0.4633	-0.00201
0.46574	-0.0019
0.46818	-0.00201
0.47062	-0.00196
0.47306	-0.00194
0.4755	-0.00182
0.47794	-0.00184
0.48039	-0.00186
0.48283	-0.00183
0.48527	-0.00181
0.48771	-0.00172
0.49015	-0.00171
0.49259	-0.00172
0.49503	-0.00161
0.49747	-0.00158
0.49992	-0.00163
0.50236	-0.00161
0.5048	-0.00149
0.50724	-0.0014
0.50968	-0.0014
0.51212	-0.00136
0.51456	-0.00131
0.51701	-0.00117
0.51945	-0.00125
0.52189	-0.00109
0.52433	-0.00111
0.52677	-0.00104
0.52921	-0.000963328
0.53165	-0.000910078
0.5341	-0.000831915
0.53654	-0.000713582
0.53898	-0.000749705
0.54142	-0.000663446
0.54386	-0.000555233
0.5463	-0.000523626
0.54874	-0.00050027
0.55119	-0.000421952
0.55363	-0.00034597
0.55607	-0.000304086
0.55851	-0.000255507
0.56095	-0.000106344
0.56339	-9.94935e-05
0.56583	-0.000115219
0.56828	-4.00154e-05
0.57072	-4.74891e-05
0.57316	0.000116309
0.5756	-1.71272e-06
0.57804	7.31799e-05
0.58048	9.41997e-05
0.58292	0.000161619
0.58537	0.000151187
0.58781	0.000256441
0.59025	0.000315452
0.59269	0.000336783
0.59513	0.000389411
0.59757	0.000485634
0.60001	0.000610663
0.60246	0.000584349
0.6049	0.00052783
0.60734	0.000745189
0.60978	0.00071436
0.61222	0.0008984
0.61466	0.000819304
0.6171	0.000907742
0.61955	0.00106
0.62199	0.00119
0.62443	0.00128
0.62687	0.00133
0.62931	0.00155
0.63175	0.00159
0.63419	0.00178
0.63664	0.00197
0.63908	0.00209
0.64152	0.00232
0.64396	0.0023
0.6464	0.00249
0.64884	0.00275
0.65128	0.00279
0.65372	0.00291
0.65617	0.00312
0.65861	0.00305
0.66105	0.00308
0.66349	0.0032
0.66593	0.00307
0.66837	0.00315
0.67081	0.00328
0.67326	0.00315
0.6757	0.00315
0.67814	0.00344
0.68058	0.00332
0.68302	0.00344
0.68546	0.00359
0.6879	0.00382
0.69035	0.0039
0.69279	0.00395
0.69523	0.0045
0.69767	0.00466
0.70011	0.00493
0.70255	0.00522
0.70499	0.00555
0.70744	0.00592
0.70988	0.00599
0.71232	0.00618
0.71476	0.00643
0.7172	0.00665
0.71964	0.00658
0.72208	0.00688
0.72453	0.00698
0.72697	0.00705
0.72941	0.00718
0.73185	0.00724
0.73429	0.00737
0.73673	0.00763
0.73917	0.00757
0.74162	0.00776
0.74406	0.00811
0.7465	0.00814
0.74894	0.00838
0.75138	0.00844
0.75382	0.00873
0.75626	0.0092
0.75871	0.00941
0.76115	0.00978
0.76359	0.00997
0.76603	0.01035
0.76847	0.01039
0.77091	0.01106
0.77335	0.01124
0.7758	0.01156
0.77824	0.01207
0.78068	0.01248
0.78312	0.01277
0.78556	0.01318
0.788	0.01365
0.79044	0.01395
0.79289	0.01453
0.79533	0.01475
0.79777	0.01517
0.80021	0.0154
0.80265	0.01556
0.80509	0.01603
0.80753	0.01623
0.80997	0.01641
0.81242	0.01672
0.81486	0.01688
0.8173	0.01688
0.81974	0.01711
0.82218	0.01725
0.82462	0.01733
0.82706	0.01747
0.82951	0.01783
0.83195	0.01822
0.83439	0.01827
0.83683	0.01874
0.83927	0.01901
0.84171	0.01943
0.84415	0.01991
0.8466	0.02019
0.84904	0.02072
0.85148	0.02128
0.85392	0.02161
0.85636	0.0221
0.8588	0.02255
0.86124	0.02311
0.86369	0.02349
0.86613	0.02406
0.86857	0.02448
0.87101	0.0251
0.86857	0.01335
0.86613	0.0075
0.86369	0.0036
0.86124	0.000577654
0.8588	-0.00165
0.85636	-0.00329
0.85392	-0.00468
0.85148	-0.00606
0.84904	-0.00717
0.8466	-0.00799
0.84415	-0.00898
0.84171	-0.00956
0.83927	-0.01057
0.83683	-0.01111
0.83439	-0.01188
0.83195	-0.01244
0.82951	-0.01309
0.82706	-0.01361
0.82462	-0.01433
0.82218	-0.0147
0.81974	-0.01526
0.8173	-0.01561
0.81486	-0.01641
0.81242	-0.01649
0.80997	-0.01683
0.80753	-0.01728
0.80509	-0.0176
0.80265	-0.01787
0.80021	-0.01793
0.79777	-0.01812
0.79533	-0.01844
0.79289	-0.01868
0.79044	-0.0184
0.788	-0.0186
0.78556	-0.01867
0.78312	-0.01855
0.78068	-0.01867
0.77824	-0.01867
0.7758	-0.01867
0.77335	-0.01864
0.77091	-0.01862
0.76847	-0.0187
0.76603	-0.01879
0.76359	-0.01864
0.76115	-0.01878
0.75871	-0.01867
0.75626	-0.01874
0.75382	-0.01858
0.75138	-0.01875
0.74894	-0.01868
0.7465	-0.01873
0.74406	-0.01863
0.74162	-0.01851
0.73917	-0.01853
0.73673	-0.01847
0.73429	-0.01845
0.73185	-0.01843
0.72941	-0.01818
0.72697	-0.01811
0.72453	-0.01798
0.72208	-0.01805
0.71964	-0.01784
0.7172	-0.01789
0.71476	-0.01764
0.71232	-0.01752
0.70988	-0.01749
0.70744	-0.01761
0.70499	-0.01745
0.70255	-0.01746
0.70011	-0.01742
0.69767	-0.01734
0.69523	-0.01736
0.69279	-0.01726
0.69035	-0.01725
0.6879	-0.01737
0.68546	-0.01721
0.68302	-0.01716
0.68058	-0.01705
0.67814	-0.01685
0.6757	-0.0167
0.67326	-0.01653
0.67081	-0.01631
0.66837	-0.01607
0.66593	-0.01582
0.66349	-0.01559
0.66105	-0.01519
0.65861	-0.01491
0.65617	-0.01466
0.65372	-0.0143
0.65128	-0.01396
0.64884	-0.01368
0.6464	-0.01341
0.64396	-0.01305
0.64152	-0.01297
0.63908	-0.01277
0.63664	-0.01262
0.63419	-0.01226
0.63175	-0.0122
0.62931	-0.01184
0.62687	-0.0117
0.62443	-0.01153
0.62199	-0.01125
0.61955	-0.01101
0.6171	-0.01079
0.61466	-0.01044
0.61222	-0.01037
0.60978	-0.01017
0.60734	-0.01005
0.6049	-0.00981
0.60246	-0.00964
0.60001	-0.00942
0.59757	-0.00931
0.59513	-0.00924
0.59269	-0.00918
0.59025	-0.00898
0.58781	-0.00873
0.58537	-0.00881
0.58292	-0.00863
0.58048	-0.00852
0.57804	-0.00847
0.5756	-0.00841
0.57316	-0.00847
0.57072	-0.00829
0.56828	-0.00827
0.56583	-0.0083
0.56339	-0.00813
0.56095	-0.00823
0.55851	-0.00819
0.55607	-0.00821
0.55363	-0.00827
0.55119	-0.00816
0.54874	-0.00821
0.5463	-0.00816
0.54386	-0.00829
0.54142	-0.00823
0.53898	-0.00829
0.53654	-0.00826
0.5341	-0.0084
0.53165	-0.00842
0.52921	-0.00846
0.52677	-0.00844
0.52433	-0.00865
0.52189	-0.00865
0.51945	-0.0086
0.51701	-0.0087
0.51456	-0.0087
0.51212	-0.00871
0.50968	-0.00877
0.50724	-0.00869
0.5048	-0.00871
0.50236	-0.00881
0.49992	-0.00867
0.49747	-0.00876
0.49503	-0.00863
0.49259	-0.00861
0.49015	-0.00863
0.48771	-0.00867
0.48527	-0.00848
0.48283	-0.00854
0.48039	-0.00856
0.47794	-0.00841
0.4755	-0.00854
0.47306	-0.00839
0.47062	-0.00838
0.46818	-0.00831
0.46574	-0.00827
0.4633	-0.00828
0.46085	-0.00823
0.45841	-0.00817
0.45597	-0.00804
0.45353	-0.00816
0.45109	-0.00795
0.44865	-0.00803
0.44621	-0.00802
0.44376	-0.00805
0.44132	-0.00802
0.43888	-0.00815
0.43644	-0.00814
0.434	-0.00815
0.43156	-0.00822
0.42912	-0.0084
0.42667	-0.00847
0.42423	-0.0086
0.42179	-0.00898
0.41935	-0.00935
0.41691	-0.00976
0.41447	-0.01023
0.41203	-0.01072
0.40958	-0.01129
0.40714	-0.01204
0.4047	-0.01291
0.40226	-0.01381
0.39982	-0.01494
0.39738	-0.01616
0.39494	-0.01748
0.39249	-0.01877
0.39005	-0.02037
0.38761	-0.02216
0.38517	-0.02384
0.38273	-0.02553
0.38029	-0.02712
0.37785	-0.02858
0.3754	-0.03006
0.37296	-0.03097
0.37052	-0.03167
0.36808	-0.03181
0.36564	-0.03156
0.3632	-0.03084
0.36076	-0.02991
0.35831	-0.02863
0.35587	-0.02742
0.35343	-0.026
0.35099	-0.02493
0.34855	-0.02395
0.34611	-0.02287
0.34367	-0.02214
0.34122	-0.02136
0.33878	-0.02072
0.33634	-0.02012
0.3339	-0.01962
0.33146	-0.01912
0.32902	-0.01859
0.32658	-0.01821
0.32414	-0.0179
0.32169	-0.01758
0.31925	-0.01732
0.31681	-0.01729
0.31437	-0.01706
0.31193	-0.01723
0.30949	-0.0171
0.30705	-0.01748
0.3046	-0.01801
0.30216	-0.01882
0.29972	-0.01998
0.29728	-0.02136
0.29484	-0.02322
0.2924	-0.02547
0.28996	-0.02855
0.28751	-0.03156
0.28507	-0.03516
0.28263	-0.03891
0.28019	-0.04286
0.27775	-0.04662
0.27531	-0.05004
0.27287	-0.05367
0.27042	-0.05685
0.26798	-0.05996
0.26554	-0.06264
0.2631	-0.06487
0.26066	-0.06655
0.25822	-0.068
0.25578	-0.06845
0.25333	-0.06884
0.25089	-0.06837
0.24845	-0.06717
0.24601	-0.06541
0.24357	-0.06332
0.24113	-0.06061
0.23869	-0.05817
0.23624	-0.05465
0.2338	-0.05137
0.23136	-0.04822
0.22892	-0.04489
0.22648	-0.04199
0.22404	-0.03935
0.2216	-0.03671
0.21915	-0.03429
0.21671	-0.0324
0.21427	-0.03041
0.21183	-0.02885
0.20939	-0.02719
0.20695	-0.02583
0.20451	-0.02446
0.20206	-0.02312
0.19962	-0.02195
0.19718	-0.02074
0.19474	-0.01974
0.1923	-0.01884
0.18986	-0.018
0.18742	-0.01709
0.18497	-0.0165
0.18253	-0.0157
0.18009	-0.01531
0.17765	-0.01489
0.17521	-0.01471
0.17277	-0.01443
0.17033	-0.01445
0.16789	-0.01429
0.16544	-0.01423
0.163	-0.01424
0.16056	-0.01396
0.15812	-0.01395
0.15568	-0.01381
0.15324	-0.01365
0.1508	-0.01367
0.14835	-0.01321
0.14591	-0.01319
0.14347	-0.01281
0.14103	-0.0127
0.13859	-0.01242
0.13615	-0.01181
0.13371	-0.01161
0.13126	-0.01145
0.12882	-0.01104
0.12638	-0.01088
0.12394	-0.0104
0.1215	-0.01006
0.11906	-0.00981
0.11662	-0.00979
0.11417	-0.00955
0.11173	-0.00954
0.10929	-0.00956
0.10685	-0.00941
0.10441	-0.00946
0.10197	-0.00942
0.09953	-0.00954
0.09708	-0.00951
0.09464	-0.00971
0.0922	-0.00994
0.08976	-0.01009
0.08732	-0.01025
0.08488	-0.01062
0.08244	-0.01086
0.07999	-0.01127
0.07755	-0.01149
0.07511	-0.01194
0.07267	-0.01253
0.07023	-0.01288
0.06779	-0.01361
0.06535	-0.0142
0.0629	-0.01501
0.06046	-0.01584
0.05802	-0.01662
0.05558	-0.01797
0.05314	-0.01911
0.0507	-0.02066
0.04826	-0.02218
0.04581	-0.02413
0.04337	-0.0263
0.04093	-0.02842
0.04337	-0.01091

## Sheet: Fig 2BCDEF
PtBlank	log10[J (mA cm-2)]	log10[J (mA cm-2)]	log10[J (mA cm-2)]	log10[J (mA cm-2)]	log10[J (mA cm-2)]	log10[J (mA cm-2)]
E (mVRHE)	10C	15C	20C	25C	30C	35C
1 ms	1 ms	1 ms	1 ms	1 ms	1 ms	1 ms
300	0.783352	0.844724	0.858349	0.877496	0.903744	0.916295
400	0.958869	1.01994	1.03129	1.0494	1.08114	1.09143
425	0.990478	1.05543	1.06612	1.08395	1.11314	1.12585
450	1.02417	1.08717	1.09754	1.11354	1.14762	1.15793
475	1.0575	1.11695	1.12722	1.14426	1.17696	1.1866
500	1.08201	1.14237	1.15372	1.16977	1.2033	1.21398
525	1.1097	1.16994	1.1825	1.1942	1.23045	1.24139
550	1.13496	1.19269	1.20591	1.21764	1.25455	1.26703
575	1.15865	1.21764	1.22968	1.24049	1.27834	1.29204
600	1.18129	1.23883	1.25192	1.2609	1.30116	1.31392
610	1.18966	1.2472	1.25961	1.2683	1.30829	1.3206
620	1.19902	1.256	1.26788	1.2746	1.31582	1.3289
630	1.20575	1.26291	1.2753	1.28259	1.3247	1.33668
640	1.21446	1.27111	1.283	1.28896	1.33061	1.34456
650	1.22221	1.27862	1.29044	1.29603	1.33908	1.35392
660	1.23091	1.28531	1.29696	1.30455	1.34621	1.36059
670	1.23747	1.29324	1.3061	1.30996	1.35404	1.3685
690	1.25396	1.30778	1.32072	1.32446	1.36928	1.38466
710	1.26858	1.32247	1.33583	1.33908	1.38509	1.40065
730	1.28232	1.33644	1.34915	1.35369	1.39773	1.41578
750	1.29801	1.34973	1.36286	1.36648	1.41225	1.43059
770	1.3115	1.36445	1.37594	1.37835	1.426	1.44491
800	1.31834	1.36928	1.3813	1.38314	1.43156	1.45254
2 ms	2 ms	2 ms	2 ms	2 ms	2 ms	2 ms
300	0.71991	0.78076	0.795252	0.816521	0.831816	0.837178
400	0.89517	0.956562	0.966848	0.986987	1.00726	1.01593
425	0.930034	0.991012	1.00078	1.01969	1.04234	1.05312
450	0.962877	1.02343	1.03396	1.0508	1.07678	1.08675
475	0.994206	1.05497	1.06365	1.08005	1.10664	1.11875
500	1.02144	1.08244	1.09059	1.10664	1.13764	1.14762
525	1.0501	1.1101	1.11795	1.13304	1.16639	1.18008
550	1.07524	1.13649	1.14501	1.15793	1.19286	1.20624
575	1.09921	1.15974	1.17012	1.18353	1.21764	1.23428
600	1.12409	1.18438	1.19235	1.20461	1.24184	1.25875
610	1.13304	1.19067	1.2015	1.21158	1.2525	1.26887
620	1.14426	1.20001	1.20981	1.2197	1.26133	1.27917
630	1.15133	1.20786	1.21812	1.22891	1.26887	1.28734
640	1.15865	1.21701	1.22643	1.23489	1.27875	1.29841
650	1.16853	1.22456	1.23535	1.24438	1.28829	1.30907
660	1.17887	1.23306	1.24349	1.25236	1.29682	1.31708
670	1.18643	1.24184	1.25148	1.26062	1.30675	1.32816
690	1.20199	1.25759	1.26943	1.27903	1.32433	1.34468
710	1.21859	1.27293	1.28613	1.29471	1.34242	1.364
730	1.2355	1.28883	1.30168	1.31112	1.35807	1.38097
750	1.25309	1.30468	1.31759	1.32754	1.37384	1.39742
770	1.26717	1.32035	1.33232	1.34123	1.39034	1.41397
800	1.27446	1.32668	1.3398	1.34727	1.39784	1.42246
3 ms	3 ms	3 ms	3 ms	3 ms	3 ms	3 ms
300	0.670313	0.7219	0.730743	0.757616	0.766664	0.771118
400	0.84285	0.904722	0.910869	0.930034	0.946322	0.958581
425	0.881639	0.94096	0.946026	0.966848	0.986718	0.998165
450	0.91375	0.974406	0.981016	1.00052	1.02417	1.03637
475	0.948095	1.00726	1.01136	1.03153	1.0575	1.07303
500	0.974406	1.03468	1.04258	1.06024	1.09016	1.105
525	1.00494	1.06545	1.07215	1.08867	1.12231	1.13745
550	1.03007	1.09207	1.10108	1.11435	1.15244	1.16959
575	1.0591	1.11954	1.12898	1.14444	1.17957	1.19968
600	1.08546	1.14538	1.15464	1.16853	1.20657	1.22627
610	1.0946	1.15299	1.16335	1.17696	1.21685	1.23717
620	1.10541	1.16335	1.17241	1.18421	1.22813	1.24883
630	1.11374	1.17206	1.18284	1.19269	1.23777	1.25889
640	1.1231	1.18215	1.19101	1.20215	1.24735	1.26985
650	1.13342	1.18983	1.20084	1.20997	1.25716	1.28164
660	1.14444	1.19753	1.20981	1.22112	1.26731	1.2903
670	1.15188	1.20835	1.21843	1.22952	1.27696	1.30194
690	1.17118	1.22487	1.23611	1.24765	1.29682	1.3216
710	1.18813	1.24229	1.256	1.26533	1.31595	1.34004
730	1.20526	1.25918	1.27195	1.283	1.33365	1.35865
750	1.22269	1.2753	1.2895	1.29985	1.34997	1.37572
770	1.23823	1.29151	1.30584	1.31607	1.36727	1.39183
800	1.2475	1.29919	1.31379	1.32384	1.37517	1.40024
4 ms	4 ms	4 ms	4 ms	4 ms	4 ms	4 ms
300	0.623747	0.679165	0.681895	0.706749	0.705719	0.719411
400	0.800253	0.861599	0.867318	0.884037	0.900795	0.911831
425	0.837178	0.899807	0.902435	0.924466	0.942456	0.960018
450	0.878536	0.935835	0.938254	0.958869	0.98374	0.998427
475	0.905373	0.969943	0.973017	0.991813	1.02119	1.03661
500	0.937349	1.00105	1.00598	1.02318	1.05681	1.07524
525	0.970224	1.03129	1.03829	1.05543	1.0908	1.1097
550	0.999214	1.06206	1.06814	1.08417	1.1231	1.14237
575	1.02933	1.0908	1.09879	1.11354	1.15409	1.17627
600	1.05727	1.11615	1.12742	1.13916	1.18318	1.20412
610	1.06725	1.12428	1.13592	1.14948	1.19336	1.21526
620	1.07874	1.13438	1.14743	1.15847	1.20526	1.22581
630	1.0876	1.14762	1.15756	1.16799	1.21526	1.23671
640	1.09754	1.15501	1.16728	1.17818	1.2255	1.24839
650	1.10848	1.16675	1.17783	1.1883	1.23428	1.25932
660	1.11934	1.17452	1.18677	1.19869	1.24557	1.26901
670	1.12761	1.1849	1.19553	1.20591	1.25513	1.28123
690	1.14743	1.20199	1.2159	1.22658	1.27627	1.30077
710	1.16764	1.21907	1.23367	1.24542	1.29563	1.32035
730	1.18507	1.23686	1.25118	1.26219	1.31137	1.33728
750	1.201	1.25382	1.26872	1.28013	1.32926	1.35381
770	1.21859	1.27027	1.28504	1.2963	1.34539	1.36939
800	1.22767	1.2771	1.29271	1.30507	1.35358	1.37726
5 ms	5 ms	5 ms	5 ms	5 ms	5 ms	5 ms
300	0.572984	0.62561	0.632981	0.660706	0.654953	0.658414
400	0.759895	0.822467	0.825215	0.84659	0.861599	0.882669
425	0.803144	0.868736	0.866963	0.886762	0.908614	0.92633
450	0.833738	0.902435	0.905373	0.923531	0.953952	0.971343
475	0.876802	0.938857	0.941559	0.962877	0.992612	1.0134
500	0.907321	0.971902	0.976621	0.995529	1.03177	1.05104
525	0.942755	1.00752	1.01263	1.0308	1.06881	1.08846
550	0.974684	1.03853	1.04612	1.06047	1.1019	1.12192
575	1.00442	1.06702	1.07743	1.09122	1.13246	1.1561
600	1.03541	1.09523	1.10376	1.11695	1.16371	1.18404
610	1.0473	1.10356	1.11755	1.12722	1.17539	1.1962
620	1.05819	1.11635	1.12761	1.13821	1.18387	1.20591
630	1.06814	1.12605	1.13916	1.14855	1.1962	1.21685
640	1.07831	1.13477	1.14762	1.15756	1.20461	1.22798
650	1.08782	1.14613	1.15793	1.16959	1.21558	1.23974
660	1.09962	1.15702	1.16817	1.17939	1.22596	1.24942
670	1.10766	1.16514	1.1787	1.18966	1.23565	1.25976
690	1.12917	1.18301	1.19687	1.20673	1.25498	1.27875
710	1.14799	1.20051	1.21446	1.22627	1.27349	1.29643
730	1.16621	1.21748	1.23199	1.24438	1.29057	1.31392
750	1.18524	1.23474	1.24927	1.26019	1.30675	1.32975
770	1.20067	1.2503	1.26448	1.27696	1.32222	1.3442
800	1.20997	1.25788	1.27363	1.28436	1.32926	1.35242
6 ms	6 ms	6 ms	6 ms	6 ms	6 ms	6 ms
300	0.53424	0.588103	0.588778	0.615582	0.608552	0.618111
400	0.723386	0.786358	0.795252	0.81452	0.832586	0.84882
425	0.765318	0.837178	0.836034	0.859796	0.885402	0.900466
450	0.814921	0.876106	0.880951	0.898818	0.930034	0.948095
475	0.852142	0.91375	0.917562	0.937349	0.972738	0.991813
500	0.886762	0.952203	0.958581	0.972181	1.01162	1.03274
525	0.921968	0.986178	0.990478	1.00829	1.04917	1.07082
550	0.954243	1.01769	1.02639	1.03901	1.08157	1.10356
575	0.987795	1.0501	1.05933	1.07281	1.11294	1.13668
600	1.01819	1.07743	1.08803	1.09858	1.14444	1.16227
610	1.02762	1.08739	1.09921	1.11071	1.15501	1.17609
620	1.03949	1.0967	1.10949	1.11994	1.16621	1.18558
630	1.0515	1.10909	1.12152	1.12975	1.17609	1.19553
640	1.06274	1.11895	1.13169	1.14011	1.18473	1.20608
650	1.07392	1.13014	1.14124	1.15207	1.19403	1.21653
660	1.08309	1.13745	1.14985	1.16028	1.2033	1.2255
670	1.09397	1.14725	1.15883	1.17012	1.21366	1.23671
690	1.11495	1.16568	1.17974	1.1883	1.23152	1.25352
710	1.13381	1.18146	1.19603	1.20722	1.24942	1.27097
730	1.14948	1.19753	1.21126	1.22409	1.26462	1.28721
750	1.1671	1.21302	1.22752	1.23913	1.28164	1.30129
770	1.18318	1.22875	1.24468	1.256	1.29444	1.31557
800	1.19134	1.23671	1.25192	1.26205	1.30273	1.32309
7 ms	7 ms	7 ms	7 ms	7 ms	7 ms	7 ms
300	0.494222	0.553678	0.546305	0.572284	0.565222	0.575772
400	0.698446	0.761711	0.763518	0.781193	0.809681	0.825606
425	0.744623	0.810896	0.813316	0.83297	0.863395	0.881639
450	0.789768	0.859073	0.859796	0.878536	0.909904	0.930648
475	0.829885	0.894169	0.898157	0.915025	0.956851	0.974406
500	0.869444	0.931262	0.937349	0.952495	0.996058	1.01718
525	0.906348	0.967413	0.977448	0.98887	1.03177	1.05243
550	0.94006	1.00183	1.00957	1.02144	1.0641	1.08546
575	0.971622	1.03274	1.04376	1.05312	1.09586	1.11635
600	1.00235	1.0591	1.07303	1.08309	1.12251	1.14124
610	1.01441	1.07193	1.08222	1.09186	1.134	1.15354
620	1.02466	1.08027	1.09207	1.10232	1.14275	1.16245
630	1.0342	1.09059	1.10397	1.11273	1.15336	1.17294
640	1.048	1.10128	1.11354	1.12212	1.16065	1.18233
650	1.0575	1.11071	1.12231	1.13227	1.17153	1.19202
660	1.07015	1.11875	1.13227	1.14237	1.18164	1.20018
670	1.07809	1.12898	1.14049	1.15262	1.18966	1.20867
690	1.09712	1.1465	1.1572	1.16924	1.20477	1.22503
710	1.11555	1.16155	1.17783	1.1866	1.223	1.24094
730	1.13362	1.17991	1.19084	1.20347	1.23702	1.25629
750	1.14929	1.19252	1.20526	1.21828	1.25162	1.26999
770	1.16657	1.20819	1.2208	1.2326	1.26419	1.28259
800	1.17452	1.21446	1.22782	1.23883	1.27181	1.28734
8 ms	8 ms	8 ms	8 ms	8 ms	8 ms	8 ms
300	0.462939	0.515491	0.510674	0.544068	0.531171	0.541068
400	0.673654	0.734134	0.745094	0.76035	0.788492	0.809681
425	0.722396	0.792729	0.791039	0.815322	0.842098	0.866252
450	0.767111	0.834888	0.840967	0.857986	0.890482	0.914388
475	0.8113	0.877149	0.884379	0.895835	0.94036	0.958581
500	0.853244	0.915025	0.921968	0.937349	0.978824	0.998427
525	0.88947	0.951618	0.961164	0.974406	1.01441	1.03323
550	0.925399	0.988064	0.996586	1.0052	1.04636	1.06612
575	0.958005	1.01542	1.02787	1.03805	1.077	1.09355
600	0.988064	1.044	1.05312	1.06612	1.10128	1.11695
610	0.999214	1.05336	1.06522	1.07303	1.11071	1.12644
620	1.01314	1.06319	1.07678	1.08395	1.12014	1.13878
630	1.02367	1.07303	1.0861	1.09481	1.1282	1.14594
640	1.0325	1.08309	1.09481	1.10252	1.13783	1.15464
650	1.04258	1.09292	1.10335	1.11253	1.14538	1.16514
660	1.05336	1.09921	1.11193	1.1233	1.15299	1.17276
670	1.06251	1.10868	1.12113	1.13091	1.16245	1.18164
690	1.07874	1.12644	1.13783	1.14911	1.17922	1.19503
710	1.09775	1.14237	1.15354	1.16478	1.19286	1.20964
730	1.11475	1.15501	1.16817	1.18181	1.20689	1.22174
750	1.13111	1.17012	1.18421	1.19403	1.22064	1.23458
770	1.1465	1.18438	1.19637	1.20624	1.23152	1.24468
800	1.15446	1.18983	1.20215	1.21286	1.23671	1.24927
9 ms	9 ms	9 ms	9 ms	9 ms	9 ms	9 ms
300	0.424331	0.4849	0.477992	0.49673	0.489162	0.499223
400	0.654953	0.716406	0.715399	0.73654	0.768897	0.789343
425	0.703136	0.772003	0.772003	0.794832	0.828722	0.850668
450	0.752558	0.824432	0.827556	0.8436	0.879227	0.901452
475	0.795252	0.863395	0.869797	0.883354	0.921968	0.943649
500	0.840967	0.902763	0.912792	0.918826	0.96145	0.982653
525	0.882669	0.938857	0.947505	0.955983	0.997902	1.01593
550	0.913431	0.971343	0.981835	0.990745	1.0259	1.04139
575	0.94573	0.998427	1.01111	1.01769	1.05197	1.06948
600	0.974684	1.02491	1.03589	1.04424	1.07436	1.08995
610	0.986718	1.03613	1.04636	1.05681	1.08524	1.09941
620	0.996058	1.044	1.05612	1.06432	1.09355	1.10705
630	1.00829	1.05336	1.06432	1.0737	1.10149	1.11595
640	1.01618	1.065	1.07392	1.08201	1.10949	1.12487
650	1.02787	1.0717	1.08222	1.09228	1.11895	1.13304
660	1.03901	1.07983	1.08931	1.10025	1.12409	1.13973
670	1.04706	1.08739	1.09837	1.10623	1.13323	1.14855
690	1.06365	1.10273	1.11294	1.12448	1.14874	1.15974
710	1.07962	1.11655	1.12975	1.13783	1.16155	1.17452
730	1.09607	1.13033	1.14388	1.15317	1.17452	1.18609
750	1.11152	1.14519	1.15592	1.16817	1.18558	1.19353
770	1.12409	1.1561	1.17118	1.18008	1.19503	1.20232
800	1.13342	1.16335	1.17504	1.18541	1.19902	1.20705
10 ms	10 ms	10 ms	10 ms	10 ms	10 ms	10 ms
300	0.402106	0.449209	0.443593	0.470973	0.45932	0.470088
400	0.631762	0.702617	0.697397	0.719411	0.757158	0.777278
425	0.685148	0.75944	0.75944	0.779457	0.81452	0.83143
450	0.73702	0.806425	0.815322	0.822074	0.86909	0.885061
475	0.783352	0.850668	0.858349	0.86909	0.908937	0.927877
500	0.826777	0.888457	0.898157	0.905698	0.946914	0.963731
525	0.86909	0.92602	0.934316	0.94126	0.976897	0.99341
550	0.90178	0.954824	0.963446	0.972459	1.00417	1.01844
575	0.930034	0.982653	0.992612	1.00131	1.02516	1.04139
600	0.961164	1.00804	1.01618	1.02466	1.0473	1.05887
610	0.971622	1.01567	1.02614	1.03589	1.05543	1.06903
620	0.982108	1.02516	1.03396	1.04211	1.06274	1.07568
630	0.991012	1.03274	1.04376	1.05336	1.07104	1.08395
640	1.00183	1.04163	1.05197	1.0591	1.07743	1.09143
650	1.01111	1.04964	1.05796	1.06792	1.08438	1.09921
660	1.01994	1.05566	1.0641	1.07612	1.09292	1.10643
670	1.02787	1.065	1.0748	1.08417	1.10232	1.11435
690	1.04329	1.07896	1.08952	1.09733	1.11354	1.12212
710	1.06206	1.09059	1.10252	1.11132	1.12664	1.134
730	1.07524	1.10561	1.11515	1.12605	1.13802	1.14388
750	1.08952	1.11655	1.12722	1.13802	1.14631	1.15041
770	1.10252	1.12936	1.14086	1.15003	1.15391	1.15592
800	1.1097	1.13381	1.14369	1.15446	1.15738	1.16137
11 ms	11 ms	11 ms	11 ms	11 ms	11 ms	11 ms
300	0.370957	0.414369	0.414369	0.433104	0.419378	0.445473
400	0.616216	0.678068	0.684607	0.709311	0.739887	0.759895
425	0.671987	0.741313	0.744152	0.761711	0.803556	0.823647
450	0.719411	0.791885	0.803967	0.813316	0.853244	0.875061
475	0.767558	0.839455	0.846963	0.855804	0.890818	0.907321
500	0.818512	0.874363	0.886762	0.890145	0.928803	0.942158
525	0.85726	0.90926	0.91851	0.925088	0.957428	0.968258
550	0.890818	0.939459	0.949272	0.953661	0.976897	0.988064
575	0.916929	0.965434	0.973017	0.981562	0.996849	1.01136
600	0.944839	0.986178	0.993675	1.00261	1.01668	1.02688
610	0.955114	0.995265	1.00391	1.01111	1.02516	1.03637
620	0.964583	1.00313	1.0106	1.01744	1.03274	1.04163
630	0.974406	1.01162	1.01844	1.02737	1.03901	1.0473
640	0.98374	1.01744	1.02565	1.03104	1.04659	1.05566
650	0.992612	1.02762	1.03323	1.04163	1.05336	1.06365
660	1.00078	1.03274	1.03996	1.0508	1.05956	1.06926
670	1.00752	1.03901	1.048	1.05819	1.06903	1.07458
690	1.02218	1.05197	1.06093	1.07082	1.07743	1.08287
710	1.03757	1.06365	1.07215	1.08309	1.08696	1.08995
730	1.05382	1.07634	1.08417	1.0946	1.09523	1.09921
750	1.06612	1.0876	1.09628	1.10643	1.10252	1.10561
770	1.07874	1.09754	1.10766	1.11555	1.11091	1.10929
800	1.08846	1.10211	1.11051	1.11954	1.11515	1.11354
12 ms	12 ms	12 ms	12 ms	12 ms	12 ms	12 ms
300	0.336194	0.396892	0.389486	0.412349	0.405204	0.41638
400	0.598777	0.670872	0.675314	0.686765	0.723386	0.750704
425	0.662985	0.724375	0.7322	0.749774	0.783352	0.807242
450	0.713379	0.779022	0.788918	0.794412	0.834888	0.856896
475	0.762615	0.827556	0.831044	0.843225	0.877843	0.892162
500	0.806834	0.858711	0.872613	0.876802	0.908291	0.918195
525	0.843975	0.89517	0.904396	0.908614	0.930648	0.94126
550	0.876106	0.923219	0.928186	0.93462	0.951326	0.958293
575	0.903744	0.943649	0.952203	0.95714	0.967131	0.977172
600	0.928186	0.964299	0.970784	0.977448	0.983197	0.989943
610	0.937651	0.970224	0.979921	0.985096	0.99208	0.999738
620	0.948095	0.977724	0.985637	0.99341	0.99869	1.00494
630	0.956562	0.985367	0.990745	1.00313	1.0052	1.01162
640	0.964015	0.991813	0.998427	1.00546	1.0106	1.01643
650	0.973851	0.999738	1.00494	1.01162	1.01744	1.02392
660	0.981562	1.00572	1.01238	1.02119	1.02268	1.02836
670	0.985908	1.01213	1.01894	1.02836	1.02982	1.0325
690	1.00131	1.02318	1.02836	1.03996	1.03853	1.03925
710	1.01567	1.03396	1.04329	1.05243	1.04847	1.048
730	1.02909	1.04447	1.0515	1.06251	1.05451	1.05474
750	1.0402	1.05497	1.06138	1.07126	1.06138	1.05727
770	1.05173	1.06319	1.07059	1.08005	1.06836	1.0607
800	1.0591	1.06814	1.07502	1.08438	1.0717	1.06319
13 ms	13 ms	13 ms	13 ms	13 ms	13 ms	13 ms
300	0.326435	0.368724	0.359676	0.387347	0.379775	0.391615
400	0.585393	0.654953	0.659561	0.673654	0.718912	0.73654
425	0.653213	0.716908	0.727326	0.734617	0.778151	0.789768
450	0.706234	0.766216	0.776841	0.784643	0.824432	0.837558
475	0.752558	0.810896	0.818115	0.827167	0.85726	0.872262
500	0.794412	0.845472	0.854343	0.864468	0.883696	0.894503
525	0.834888	0.879573	0.885402	0.891826	0.904722	0.912472
550	0.864468	0.901123	0.906997	0.91375	0.920086	0.928186
575	0.886762	0.920714	0.92695	0.931262	0.934011	0.941859
600	0.909904	0.94066	0.943947	0.953952	0.949566	0.951033
610	0.91851	0.944542	0.951033	0.956851	0.95714	0.961735
620	0.928803	0.951618	0.95714	0.965151	0.964015	0.964867
630	0.936744	0.959731	0.964583	0.972181	0.967413	0.970224
640	0.943351	0.966	0.969101	0.976897	0.973295	0.975792
650	0.951033	0.971902	0.974684	0.984012	0.979373	0.984012
660	0.959444	0.974961	0.979921	0.992346	0.98238	0.986987
670	0.964015	0.981016	0.988064	0.998427	0.989139	0.991012
690	0.975792	0.992612	0.996849	1.00829	0.997902	0.997113
710	0.989675	1.00183	1.00829	1.01769	1.00649	1.00365
730	1.00313	1.01009	1.01869	1.0259	1.01187	1.00804
750	1.0139	1.01819	1.02516	1.03637	1.01668	1.00829
770	1.02343	1.02885	1.03468	1.04376	1.01894	1.00417
800	1.03056	1.03177	1.03637	1.04847	1.02367	1.00726
14 ms	14 ms	14 ms	14 ms	14 ms	14 ms	14 ms
300	0.286397	0.328895	0.326435	0.367603	0.340993	0.368724
400	0.572984	0.648536	0.650881	0.665253	0.702617	0.721403
425	0.636016	0.709311	0.711858	0.723386	0.761257	0.772887
450	0.68784	0.758985	0.762163	0.767558	0.806834	0.82089
475	0.742261	0.794412	0.806834	0.811704	0.83527	0.848078
500	0.786786	0.831816	0.838318	0.84659	0.863753	0.869444
525	0.820494	0.862318	0.867318	0.876106	0.881639	0.882326
550	0.84659	0.885061	0.885061	0.888457	0.888795	0.890145
575	0.873314	0.898487	0.902108	0.909582	0.900466	0.90309
600	0.893167	0.914388	0.914706	0.923219	0.911831	0.913431
610	0.900795	0.919771	0.921342	0.929727	0.9204	0.922281
620	0.909904	0.924466	0.930341	0.936138	0.924777	0.927877
630	0.913431	0.929727	0.934011	0.942158	0.930648	0.932486
640	0.921028	0.936441	0.938857	0.946914	0.934316	0.938556
650	0.929727	0.94126	0.94573	0.954533	0.942456	0.944245
660	0.93462	0.943947	0.948684	0.960018	0.945136	0.948095
670	0.941559	0.950447	0.955404	0.964867	0.953661	0.953661
690	0.952495	0.959444	0.962877	0.974406	0.958581	0.952495
710	0.964867	0.96882	0.973017	0.984554	0.964867	0.953952
730	0.973851	0.974961	0.981562	0.995529	0.967413	0.953661
750	0.983469	0.984012	0.99021	0.999214	0.972181	0.949566
770	0.99208	0.994471	0.999214	1.00778	0.971063	0.941859
800	1.00026	0.998952	1.00183	1.01085	0.972181	0.944839
15 ms	15 ms	15 ms	15 ms	15 ms	15 ms	15 ms
300	0.265613	0.310092	0.310092	0.333775	0.326435	0.343373
400	0.571583	0.634198	0.641426	0.653213	0.688913	0.71135
425	0.628081	0.695819	0.703136	0.709311	0.745564	0.762163
450	0.684607	0.74368	0.751632	0.75944	0.785501	0.799424
475	0.7322	0.78764	0.789768	0.798176	0.812108	0.823254
500	0.769342	0.81692	0.822074	0.829498	0.836797	0.839077
525	0.810087	0.839834	0.84919	0.853244	0.847706	0.850668
550	0.825606	0.856532	0.860518	0.866608	0.851774	0.852509
575	0.852509	0.876106	0.87541	0.880951	0.860879	0.866608
600	0.876802	0.885402	0.886762	0.891826	0.876106	0.880262
610	0.882326	0.88778	0.89149	0.897495	0.884379	0.886423
620	0.88472	0.896832	0.896167	0.904396	0.890145	0.889808
630	0.890482	0.898818	0.900466	0.912152	0.89517	0.894836
640	0.897495	0.905048	0.905698	0.913111	0.899478	0.899148
650	0.90407	0.910226	0.910226	0.921655	0.90407	0.906672
660	0.911511	0.913431	0.915025	0.92633	0.908614	0.903417
670	0.91566	0.91851	0.921342	0.93462	0.912472	0.906997
690	0.92633	0.927877	0.929727	0.944245	0.916295	0.903744
710	0.938254	0.932792	0.941559	0.95074	0.921968	0.896832
730	0.944839	0.943351	0.948389	0.959156	0.91851	0.893835
750	0.953078	0.950154	0.956562	0.964299	0.917246	0.886762
770	0.963446	0.958581	0.962877	0.970224	0.916612	0.881639
800	0.967695	0.965151	0.965717	0.971622	0.916295	0.876106
16 ms	16 ms	16 ms	16 ms	16 ms	16 ms	16 ms
300	0.24079	0.278202	0.283683	0.317711	0.307522	0.322717
400	0.552214	0.620625	0.629925	0.635411	0.676418	0.696346
425	0.61937	0.685148	0.691582	0.701058	0.7322	0.74368
450	0.676418	0.730743	0.73941	0.744623	0.768005	0.776841
475	0.72536	0.768897	0.772003	0.78076	0.791885	0.796925
500	0.758985	0.797343	0.799424	0.807649	0.805607	0.807649
525	0.791885	0.822467	0.825215	0.827556	0.814921	0.809681
550	0.817318	0.831816	0.829885	0.835652	0.817318	0.817318
575	0.83143	0.846218	0.845845	0.850299	0.825215	0.826387
600	0.852509	0.855439	0.856168	0.863753	0.842098	0.840967
610	0.85726	0.862677	0.860158	0.872613	0.850668	0.855074
620	0.863395	0.863395	0.866963	0.874014	0.856532	0.854708
630	0.868736	0.870503	0.870855	0.882669	0.861959	0.857986
640	0.876802	0.873314	0.87541	0.884379	0.863753	0.861599
650	0.883354	0.881982	0.881639	0.88947	0.871559	0.870503
660	0.885061	0.879573	0.884037	0.895502	0.871207	0.862677
670	0.887102	0.884379	0.889133	0.90178	0.878189	0.859435
690	0.896832	0.895502	0.89517	0.90926	0.876454	0.854708
710	0.907321	0.90178	0.905698	0.91566	0.874014	0.837558
730	0.913431	0.910869	0.91375	0.923219	0.86909	0.83527
750	0.923219	0.916929	0.917562	0.92602	0.863395	0.821285
770	0.930955	0.923531	0.921655	0.928803	0.857986	0.808463
800	0.937349	0.92695	0.923219	0.929727	0.856168	0.810492
17 ms	17 ms	17 ms	17 ms	17 ms	17 ms	17 ms
300	0.223937	0.285042	0.26985	0.295766	0.29444	0.315186
400	0.551479	0.611762	0.621877	0.628697	0.661847	0.68135
425	0.614948	0.675867	0.68135	0.682982	0.713379	0.724375
450	0.665818	0.717911	0.724868	0.72977	0.745094	0.756242
475	0.71439	0.753943	0.758985	0.765318	0.764419	0.763969
500	0.748842	0.778151	0.782058	0.791039	0.770231	0.768897
525	0.779022	0.796507	0.800253	0.802733	0.775088	0.769786
550	0.796089	0.803556	0.803967	0.805198	0.776841	0.776404
575	0.813718	0.817717	0.813718	0.815322	0.789768	0.795671
600	0.826387	0.826387	0.826387	0.827556	0.806016	0.808056
610	0.832586	0.825997	0.829498	0.834122	0.818909	0.820494
620	0.837558	0.833738	0.829498	0.839455	0.822467	0.816121
630	0.844724	0.837178	0.839455	0.851406	0.825215	0.819702
640	0.84956	0.84285	0.843975	0.854343	0.827167	0.817717
650	0.852142	0.844724	0.84882	0.861599	0.832201	0.821285
660	0.859073	0.84993	0.852877	0.86909	0.82911	0.809681
670	0.862677	0.855804	0.859796	0.872613	0.82911	0.810492
690	0.874014	0.865539	0.868736	0.879918	0.827556	0.792729
710	0.881295	0.870503	0.872613	0.883354	0.817318	0.776404
730	0.886083	0.880262	0.881295	0.886083	0.816521	0.764869
750	0.89517	0.884379	0.879573	0.886423	0.802733	0.746972
770	0.901452	0.886762	0.884379	0.886083	0.795252	0.742261
800	0.905373	0.890482	0.881982	0.885743	0.794412	0.737499
18 ms	18 ms	18 ms	18 ms	18 ms	18 ms	18 ms
300	0.203138	0.249714	0.23321	0.271254	0.268443	0.289094
400	0.528855	0.591467	0.614948	0.611122	0.649124	0.666383
425	0.606614	0.658414	0.668071	0.670872	0.702617	0.710841
450	0.65611	0.707262	0.712873	0.715903	0.723881	0.730257
475	0.700537	0.738456	0.73702	0.74744	0.740363	0.738456
500	0.7322	0.758985	0.754864	0.765318	0.740838	0.7322
525	0.758985	0.768897	0.768897	0.771561	0.73941	0.728305
550	0.777278	0.779892	0.772887	0.778151	0.743207	0.744152
575	0.791462	0.785501	0.781626	0.786786	0.758072	0.763518
600	0.801081	0.792307	0.789768	0.798176	0.774649	0.774649
610	0.806016	0.793572	0.798176	0.809276	0.78593	0.775966
620	0.81452	0.798592	0.800253	0.813316	0.789343	0.774649
630	0.820494	0.806834	0.810896	0.819306	0.794412	0.772887
640	0.823647	0.811704	0.809681	0.825215	0.790616	0.769786
650	0.825606	0.819306	0.822467	0.829498	0.791039	0.766664
660	0.830272	0.820494	0.823254	0.836416	0.786786	0.75944
670	0.831816	0.82404	0.82911	0.840967	0.784643	0.751632
690	0.839834	0.83143	0.830658	0.842098	0.773328	0.725853
710	0.851037	0.837178	0.834888	0.84659	0.766664	0.708288
730	0.860158	0.84659	0.839455	0.846218	0.752558	0.693176
750	0.867318	0.84659	0.836034	0.845098	0.734617	0.676418
770	0.873664	0.852142	0.829885	0.840967	0.734134	0.668071
800	0.876106	0.851037	0.833355	0.839077	0.728305	0.673654
19 ms	19 ms	19 ms	19 ms	19 ms	19 ms	19 ms
300	0.189825	0.230141	0.214461	0.257013	0.261335	0.268443
400	0.525747	0.585393	0.598777	0.600093	0.638429	0.650881
425	0.590796	0.649124	0.660706	0.662416	0.678617	0.686765
450	0.646179	0.688913	0.697397	0.702617	0.697397	0.704171
475	0.684066	0.717911	0.719411	0.731715	0.702617	0.700537
500	0.716406	0.731715	0.733652	0.73941	0.702617	0.688377
525	0.740838	0.74368	0.741787	0.746503	0.702098	0.693706
550	0.758072	0.744623	0.741787	0.74744	0.708288	0.709821
575	0.764419	0.748842	0.750704	0.753943	0.729282	0.731715
600	0.772003	0.761711	0.758072	0.769342	0.744623	0.73702
610	0.78076	0.765318	0.768005	0.777715	0.753943	0.739887
620	0.78764	0.768897	0.769342	0.783352	0.753943	0.732684
630	0.790616	0.776841	0.779022	0.791462	0.755783	0.725853
640	0.792307	0.785501	0.78764	0.798176	0.751168	0.716908
650	0.795252	0.791885	0.788066	0.801908	0.746972	0.71439
660	0.80232	0.791039	0.791885	0.806834	0.737978	0.696872
670	0.806016	0.793992	0.796089	0.806834	0.733168	0.690516
690	0.815322	0.803556	0.797343	0.807242	0.718412	0.661847
710	0.824823	0.806016	0.799424	0.806834	0.703654	0.63963
730	0.828722	0.805607	0.796089	0.806425	0.684607	0.623125
750	0.833355	0.805607	0.790192	0.793151	0.673654	0.604018
770	0.839834	0.80887	0.790192	0.788918	0.666383	0.596133
800	0.844724	0.806425	0.787213	0.788918	0.664121	0.606614
20 ms	20 ms	20 ms	20 ms	20 ms	20 ms	20 ms
300	0.172589	0.214461	0.204774	0.225496	0.24676	0.251184
400	0.521044	0.584713	0.589452	0.588103	0.626229	0.632372
425	0.587427	0.642023	0.642023	0.650296	0.661847	0.669754
450	0.636016	0.676418	0.678617	0.679165	0.673654	0.675867
475	0.678068	0.696872	0.695819	0.706749	0.675314	0.665253
500	0.708288	0.711858	0.711858	0.711858	0.666946	0.654953
525	0.722396	0.716406	0.71135	0.715399	0.670872	0.665253
550	0.734134	0.713379	0.709821	0.709821	0.680259	0.685688
575	0.73702	0.718912	0.713379	0.720906	0.693176	0.700537
600	0.746503	0.731229	0.730257	0.74368	0.710332	0.69105
610	0.756242	0.737499	0.741787	0.751168	0.716406	0.689448
620	0.754404	0.741787	0.748375	0.762163	0.710332	0.682439
630	0.761711	0.753943	0.753943	0.763067	0.7088	0.673654
640	0.764869	0.761257	0.758529	0.763969	0.697922	0.657263
650	0.766664	0.759895	0.760804	0.765767	0.695819	0.657263
660	0.775966	0.761257	0.758529	0.770675	0.685688	0.635411
670	0.78249	0.763969	0.763067	0.767558	0.684066	0.621251
690	0.78764	0.764869	0.75944	0.763969	0.660706	0.587427
710	0.795671	0.769786	0.759895	0.763969	0.636621	0.562365
730	0.799424	0.765318	0.752095	0.757616	0.621877	0.550007
750	0.797343	0.766664	0.745094	0.745094	0.609839	0.538804
770	0.806834	0.761257	0.741313	0.73654	0.60206	0.535004
800	0.809276	0.760804	0.735098	0.738933	0.601405	0.550007
21 ms	21 ms	21 ms	21 ms	21 ms	21 ms	21 ms
300	0.14162	0.203138	0.199848	0.211256	0.212861	0.245275
400	0.506619	0.566643	0.579232	0.584713	0.612401	0.615582
425	0.581296	0.629925	0.630538	0.634805	0.641426	0.638429
450	0.624369	0.659561	0.659561	0.666383	0.646179	0.644403
475	0.662416	0.677519	0.675867	0.680259	0.638429	0.619998
500	0.684066	0.685148	0.679712	0.682439	0.626847	0.613039
525	0.702098	0.684066	0.676418	0.679712	0.635411	0.637827
550	0.705719	0.680259	0.674208	0.670872	0.653213	0.653213
575	0.712366	0.686765	0.685148	0.693176	0.673654	0.668633
600	0.721403	0.703654	0.706749	0.715399	0.678617	0.652631
610	0.723881	0.712873	0.715399	0.722892	0.679165	0.634805
620	0.729282	0.715399	0.715399	0.728305	0.667509	0.62499
630	0.733168	0.722396	0.722396	0.729282	0.662416	0.613676
640	0.731715	0.724868	0.723386	0.732684	0.652048	0.59414
650	0.742261	0.732684	0.724868	0.737499	0.641426	0.586072
660	0.748842	0.727326	0.722396	0.73606	0.628697	0.56806
670	0.755324	0.730743	0.72536	0.730743	0.621877	0.551479
690	0.760804	0.734134	0.720906	0.726835	0.593473	0.515491
710	0.765767	0.726344	0.714895	0.718912	0.577159	0.495059
730	0.765767	0.722396	0.697922	0.705719	0.562365	0.483183
750	0.768005	0.718912	0.689982	0.697397	0.54257	0.463839
770	0.765318	0.715903	0.682982	0.680259	0.54257	0.47973
800	0.763067	0.709821	0.682982	0.680805	0.54182	0.495059
22 ms	22 ms	22 ms	22 ms	22 ms	22 ms	22 ms
300	0.139727	0.181292	0.179566	0.201496	0.199848	0.230141
400	0.498394	0.563081	0.56806	0.568767	0.587427	0.596796
425	0.565933	0.614948	0.616216	0.61937	0.618741	0.61937
450	0.614948	0.637827	0.642619	0.646179	0.618741	0.60206
475	0.649124	0.652048	0.65611	0.659561	0.599436	0.579232
500	0.672543	0.658414	0.649124	0.650296	0.589452	0.586072
525	0.680805	0.65611	0.645588	0.641426	0.602714	0.606614
550	0.676969	0.64971	0.643809	0.643215	0.627465	0.628697
575	0.68135	0.659561	0.660706	0.668071	0.63903	0.623747
600	0.688377	0.680259	0.679165	0.688377	0.637224	0.598118
610	0.698446	0.682982	0.686765	0.696872	0.637827	0.58675
620	0.706749	0.685148	0.686227	0.697397	0.623125	0.572284
630	0.706749	0.697397	0.693706	0.703654	0.615582	0.550744
640	0.711858	0.694764	0.696346	0.696872	0.590796	0.535004
650	0.716908	0.702098	0.693176	0.700015	0.590796	0.517879
660	0.726344	0.694764	0.689448	0.698446	0.572284	0.493382
670	0.728305	0.695819	0.690516	0.693706	0.560929	0.48146
690	0.728794	0.694235	0.678068	0.680259	0.529628	0.447345
710	0.734134	0.684066	0.669754	0.666383	0.513089	0.423345
730	0.73606	0.680805	0.653213	0.656687	0.492542	0.41336
750	0.72977	0.670313	0.640829	0.63903	0.475374	0.401068
770	0.727816	0.665253	0.628081	0.632981	0.48146	0.432138
800	0.733168	0.668071	0.627465	0.627465	0.493382	0.444534
23 ms	23 ms	23 ms	23 ms	23 ms	23 ms	23 ms
300	0.114346	0.15829	0.176091	0.181292	0.194865	0.214461
400	0.490855	0.544068	0.556593	0.559488	0.573682	0.579232
425	0.558043	0.596133	0.599436	0.609839	0.592137	0.588103
450	0.599436	0.62499	0.621251	0.626847	0.586072	0.57088
475	0.632372	0.629925	0.623125	0.632981	0.557319	0.54556
500	0.647359	0.628697	0.622501	0.616216	0.560929	0.559488
525	0.659561	0.62561	0.613676	0.618741	0.583349	0.584713
550	0.657263	0.61937	0.61937	0.619998	0.59414	0.598118
575	0.65611	0.63963	0.630538	0.643215	0.611762	0.588778
600	0.664687	0.653794	0.65611	0.658988	0.588778	0.54556
610	0.679165	0.662416	0.664687	0.668071	0.587427	0.5304
620	0.678617	0.658988	0.656687	0.670872	0.570177	0.503348
630	0.684066	0.668633	0.659561	0.668071	0.561647	0.482322
640	0.688913	0.668071	0.662416	0.665253	0.540314	0.464737
650	0.68784	0.671429	0.660134	0.661277	0.524967	0.45199
660	0.703136	0.663553	0.656687	0.65611	0.503348	0.425314
670	0.705719	0.658414	0.645588	0.652048	0.492542	0.411336
690	0.705719	0.655532	0.629925	0.635411	0.45932	0.385197
710	0.706234	0.643809	0.61937	0.616216	0.440757	0.358531
730	0.702098	0.636016	0.599436	0.600093	0.432138	0.343373
750	0.696346	0.61937	0.582666	0.586072	0.418381	0.351601
770	0.68784	0.61937	0.577159	0.577852	0.425314	0.377587
800	0.684066	0.616849	0.575772	0.57438	0.445473	0.411336
24 ms	24 ms	24 ms	24 ms	24 ms	24 ms	24 ms
300	0.102111	0.147248	0.147248	0.15096	0.174344	0.209644
400	0.4849	0.535767	0.54779	0.546305	0.554409	0.556593
425	0.551479	0.586072	0.582666	0.592137	0.57088	0.560929
450	0.588103	0.602714	0.60075	0.602714	0.552947	0.53194
475	0.621251	0.601405	0.594805	0.606614	0.526526	0.513891
500	0.628081	0.596133	0.588778	0.588103	0.533475	0.525747
525	0.632372	0.586072	0.581981	0.579921	0.552947	0.555138
550	0.626229	0.592137	0.590796	0.599436	0.576466	0.56806
575	0.627465	0.616216	0.614948	0.621877	0.579232	0.54556
600	0.635411	0.629311	0.626229	0.634198	0.552214	0.491699
610	0.652048	0.632372	0.632981	0.636016	0.536528	0.470973
620	0.655532	0.632372	0.628081	0.636621	0.518672	0.443593
630	0.662985	0.638429	0.629925	0.632372	0.498394	0.414369
640	0.669194	0.637827	0.62499	0.623747	0.480596	0.393734
650	0.670872	0.629925	0.616216	0.623747	0.466528	0.385197
660	0.678068	0.62499	0.606614	0.606614	0.450138	0.356233
670	0.678617	0.629311	0.599436	0.609839	0.434068	0.340993
690	0.673099	0.614948	0.585393	0.581981	0.403141	0.312646
710	0.676418	0.592805	0.572284	0.563795	0.387347	0.286397
730	0.668633	0.58675	0.546305	0.546305	0.367603	0.282319
750	0.65611	0.575772	0.53194	0.52808	0.358531	0.29444
770	0.644996	0.564509	0.524185	0.518672	0.387347	0.3386
800	0.650296	0.560929	0.515491	0.517085	0.400028	0.368724
25 ms	25 ms	25 ms	25 ms	25 ms	25 ms	25 ms
300	0.0873879	0.135918	0.156469	0.15464	0.160103	0.193192
400	0.487462	0.526526	0.5304	0.535004	0.535767	0.537288
425	0.53956	0.565222	0.570177	0.575077	0.535767	0.525747
450	0.582666	0.586072	0.581981	0.584031	0.513089	0.48146
475	0.598118	0.582666	0.56806	0.577852	0.492542	0.476248
500	0.603366	0.56806	0.552947	0.551479	0.504168	0.505804
525	0.602714	0.563081	0.549269	0.555138	0.52808	0.524967
550	0.59547	0.571583	0.56806	0.575772	0.54779	0.529628
575	0.594805	0.589452	0.588103	0.59547	0.535004	0.493382
600	0.621877	0.597457	0.600093	0.605967	0.495059	0.420373
610	0.626229	0.605318	0.598118	0.604018	0.483183	0.400028
620	0.632372	0.604018	0.592805	0.599436	0.449209	0.376489
630	0.638429	0.602714	0.594805	0.590796	0.441705	0.350435
640	0.642023	0.603366	0.589452	0.588778	0.419378	0.307522
650	0.647359	0.590124	0.575772	0.575772	0.404174	0.308809
660	0.647948	0.588778	0.565933	0.57088	0.378682	0.289094
670	0.650296	0.581981	0.558043	0.555138	0.352764	0.272652
690	0.642619	0.564509	0.529628	0.529628	0.334986	0.24079
710	0.632372	0.549269	0.517085	0.506619	0.318968	0.216055
730	0.628081	0.535767	0.490855	0.493382	0.310092	0.225496
750	0.618111	0.522617	0.477121	0.469201	0.303638	0.237774
770	0.60206	0.523402	0.471857	0.463839	0.328895	0.285042
800	0.599436	0.513089	0.464737	0.466528	0.358531	0.342185
26 ms	26 ms	26 ms	26 ms	26 ms	26 ms	26 ms
300	0.0631931	0.14162	0.134	0.132074	0.152804	0.184726
400	0.467421	0.507433	0.513891	0.523402	0.514692	0.510674
425	0.526526	0.552947	0.555138	0.559488	0.517879	0.489162
450	0.565933	0.560929	0.556593	0.562365	0.464737	0.457499
475	0.583349	0.546305	0.536528	0.53424	0.450138	0.448278
500	0.585393	0.52808	0.517879	0.518672	0.482322	0.473619
525	0.582666	0.527304	0.525747	0.532708	0.513089	0.499223
550	0.563081	0.54257	0.546305	0.553678	0.518672	0.492542
575	0.579232	0.57438	0.56806	0.573682	0.493382	0.439808
600	0.59547	0.578543	0.569473	0.572284	0.441705	0.361955
610	0.598118	0.571583	0.572284	0.575772	0.427275	0.337399
620	0.609839	0.57088	0.563081	0.564509	0.403141	0.317711
630	0.616216	0.572284	0.555866	0.551479	0.380865	0.278202
640	0.620625	0.572284	0.544068	0.538047	0.357384	0.264192
650	0.616849	0.560929	0.53424	0.529628	0.340993	0.24676
660	0.61937	0.549269	0.515491	0.517085	0.311371	0.219225
670	0.611122	0.540314	0.510674	0.506619	0.302336	0.206403
690	0.601405	0.515491	0.480596	0.473619	0.279579	0.172589
710	0.591467	0.493382	0.457499	0.45841	0.271254	0.172589
730	0.582666	0.484042	0.44265	0.437903	0.254108	0.165498
750	0.572284	0.467421	0.425314	0.423345	0.254108	0.194865
770	0.558043	0.454753	0.414369	0.414369	0.290437	0.257013
800	0.560929	0.45841	0.418381	0.417382	0.331342	0.304937
27 ms	27 ms	27 ms	27 ms	27 ms	27 ms	27 ms
300	0.0676936	0.110306	0.128197	0.120336	0.139727	0.167282
400	0.460227	0.506619	0.505804	0.509057	0.492542	0.491699
425	0.521044	0.537288	0.535004	0.538804	0.488313	0.448278
450	0.550007	0.5304	0.524185	0.536528	0.434068	0.409302
475	0.565222	0.514692	0.502526	0.499223	0.429227	0.422356
500	0.559488	0.495895	0.4849	0.491699	0.452913	0.45199
525	0.544068	0.510674	0.507433	0.503348	0.473619	0.476248
550	0.544815	0.518672	0.524967	0.535004	0.480596	0.449209
575	0.552214	0.54332	0.54182	0.550007	0.450138	0.388418
600	0.572284	0.551479	0.540314	0.535004	0.386273	0.282319
610	0.584713	0.544068	0.53424	0.532708	0.364223	0.272652
620	0.585393	0.537288	0.520255	0.522617	0.336194	0.230141
630	0.590796	0.537288	0.515491	0.510674	0.31645	0.216055
640	0.594805	0.532708	0.501703	0.493382	0.283683	0.177832
650	0.590796	0.514692	0.48661	0.482322	0.275436	0.181292
660	0.589452	0.500878	0.470973	0.467421	0.257013	0.15464
670	0.579921	0.489162	0.445473	0.457499	0.237774	0.135918
690	0.56806	0.476248	0.419378	0.437903	0.212861	0.114346
710	0.555138	0.44641	0.41336	0.39794	0.206403	0.118348
730	0.541068	0.43503	0.381952	0.386273	0.199848	0.122315
750	0.52808	0.426296	0.370957	0.369842	0.199848	0.156469
770	0.514692	0.417382	0.365353	0.375388	0.261335	0.223937
800	0.514692	0.415376	0.365353	0.376489	0.289094	0.283683
28 ms	28 ms	28 ms	28 ms	28 ms	28 ms	28 ms
300	0.0540498	0.083088	0.11233	0.132074	0.13014	0.15096
400	0.457499	0.48146	0.49673	0.492542	0.472739	0.462939
425	0.512286	0.517085	0.513089	0.518672	0.444534	0.418381
450	0.532708	0.511481	0.507433	0.509057	0.400028	0.378682
475	0.54257	0.480596	0.471857	0.471857	0.404174	0.401068
500	0.532708	0.467421	0.454753	0.454753	0.440757	0.428252
525	0.526526	0.477992	0.47973	0.4849	0.45932	0.44641
550	0.520255	0.510674	0.500878	0.507433	0.453834	0.411336
575	0.53194	0.522617	0.513891	0.510674	0.405204	0.33256
600	0.555138	0.517085	0.508246	0.500051	0.328895	0.216055
610	0.560929	0.516288	0.504986	0.488313	0.306231	0.188132
620	0.570177	0.504986	0.478862	0.477992	0.276822	0.163707
630	0.567352	0.494222	0.48146	0.464737	0.261335	0.143504
640	0.564509	0.493382	0.452913	0.440757	0.223937	0.124284
650	0.561647	0.470973	0.433104	0.429227	0.204774	0.106228
660	0.557319	0.45932	0.41638	0.420373	0.194865	0.0765571
670	0.547048	0.449209	0.405204	0.407258	0.186432	0.078745
690	0.528855	0.421366	0.373178	0.375388	0.15829	0.0470636
710	0.511481	0.404174	0.35508	0.353923	0.15096	0.0470636
730	0.49673	0.387347	0.3386	0.34574	0.143504	0.072148
750	0.482322	0.376489	0.31645	0.320221	0.165498	0.11233
770	0.464737	0.372069	0.327667	0.322717	0.23321	0.206403
800	0.469201	0.365353	0.331342	0.321471	0.264192	0.255563
29 ms	29 ms	29 ms	29 ms	29 ms	29 ms	29 ms
300	0.0254046	0.0699265	0.108272	0.0743581	0.102111	0.135918
400	0.453834	0.464737	0.47973	0.483183	0.441705	0.44265
425	0.49673	0.493382	0.4849	0.498394	0.408281	0.373178
450	0.517879	0.480596	0.471857	0.471857	0.364223	0.353923
475	0.524967	0.449209	0.44265	0.43503	0.376489	0.374284
500	0.507433	0.443593	0.434068	0.429227	0.408281	0.405204
525	0.493382	0.457499	0.45567	0.460227	0.440757	0.415376
550	0.48661	0.483183	0.480596	0.483183	0.408281	0.366479
575	0.514692	0.499223	0.482322	0.487462	0.35508	0.255563
600	0.53194	0.483183	0.469201	0.45932	0.272652	0.15829
610	0.538804	0.480596	0.454753	0.453834	0.24676	0.13014
620	0.535004	0.465634	0.437903	0.430199	0.216055	0.0895221
630	0.538804	0.454753	0.419378	0.414369	0.184726	0.0699265
640	0.528855	0.441705	0.402106	0.403141	0.160103	0.0540498
650	0.524185	0.43117	0.376489	0.381952	0.14538	0.0586455
660	0.519464	0.411336	0.369842	0.364223	0.126245	0.0154204
670	0.511481	0.398985	0.351601	0.351601	0.126245	0.0103408
690	0.493382	0.370957	0.32396	0.321471	0.0916458	-0.00262414
710	0.477121	0.353923	0.310092	0.291775	0.114346	-0.0242084
730	0.452913	0.337399	0.275436	0.282319	0.0916458	0.0103408
750	0.43599	0.334986	0.261335	0.275436	0.104174	0.0699265
770	0.427275	0.326435	0.285042	0.276822	0.199848	0.181292
800	0.427275	0.33256	0.285042	0.289094	0.237774	0.211256
30 ms	30 ms	30 ms	30 ms	30 ms	30 ms	30 ms
300	0.0327449	0.0631931	0.0895221	0.078745	0.0895221	0.135918
400	0.439808	0.451065	0.45841	0.462037	0.423345	0.412349
425	0.489162	0.477992	0.467421	0.478862	0.378682	0.346918
450	0.507433	0.456586	0.443593	0.441705	0.3386	0.328895
475	0.502526	0.417382	0.41032	0.407258	0.353923	0.346918
500	0.470973	0.415376	0.406232	0.412349	0.383036	0.383036
525	0.463839	0.443593	0.44641	0.44265	0.407258	0.387347
550	0.465634	0.45932	0.456586	0.45841	0.368724	0.317711
575	0.494222	0.465634	0.45567	0.45841	0.302336	0.203138
600	0.510674	0.448278	0.426296	0.423345	0.203138	0.0852433
610	0.514692	0.43503	0.421366	0.41032	0.189825	0.0631931
620	0.516288	0.418381	0.387347	0.376489	0.161909	0.0254046
630	0.510674	0.415376	0.373178	0.372069	0.126245	0.012888
640	0.503348	0.403141	0.353923	0.352764	0.108272	-0.0269835
650	0.488313	0.385197	0.337399	0.339799	0.0873879	-0.0297764
660	0.490009	0.365353	0.310092	0.321471	0.0676936	-0.0469218
670	0.477121	0.352764	0.298406	0.295766	0.072148	-0.0297764
690	0.443593	0.334986	0.268443	0.268443	0.0399633	-0.0678197
710	0.432138	0.29972	0.254108	0.24229	0.0254046	-0.0833875
730	0.407258	0.283683	0.237774	0.230141	0.0494049	-0.0440168
750	0.39794	0.268443	0.228598	0.219225	0.0937591	0.0470636
770	0.387347	0.278202	0.237774	0.236258	0.188132	0.14162
800	0.386273	0.287748	0.249714	0.24229	0.211256	0.203138
31 ms	31 ms	31 ms	31 ms	31 ms	31 ms	31 ms
300	-0.00792048	0.0494049	0.0654492	0.0852433	0.083088	0.132074
400	0.434068	0.439808	0.444534	0.452913	0.403141	0.369842
425	0.471857	0.452913	0.449209	0.45567	0.328895	0.306231
450	0.4849	0.420373	0.412349	0.407258	0.298406	0.287748
475	0.471857	0.394789	0.378682	0.383036	0.33256	0.334986
500	0.444534	0.394789	0.387347	0.395842	0.370957	0.365353
525	0.441705	0.427275	0.430199	0.427275	0.384118	0.346918
550	0.454753	0.438857	0.434068	0.427275	0.3386	0.257013
575	0.477121	0.439808	0.43503	0.423345	0.24676	0.124284
600	0.495059	0.415376	0.392676	0.387347	0.14538	0.0103408
610	0.490855	0.402106	0.372069	0.358531	0.120336	-0.0132822
620	0.4849	0.377587	0.348094	0.343373	0.0916458	-0.0325874
630	0.477992	0.373178	0.322717	0.322717	0.072148	-0.0557552
640	0.471857	0.356233	0.311371	0.286397	0.0494049	-0.0897743
650	0.45841	0.340993	0.283683	0.287748	0.0278652	-0.0587401
660	0.450138	0.31645	0.254108	0.264192	0.00260838	-0.102837
670	0.434068	0.303638	0.252648	0.24676	0.0154204	-0.0897743
690	0.403141	0.275436	0.219225	0.225496	-0.0297764	-0.106165
710	0.392676	0.24676	0.203138	0.188132	-0.0269835	-0.140927
730	0.365353	0.24676	0.179566	0.198193	-0.0132822	-0.080229
750	0.350435	0.24229	0.152804	0.188132	0.0327449	-0.00262414
770	0.340993	0.24079	0.199848	0.203138	0.137827	0.124284
800	0.342185	0.252648	0.217642	0.214461	0.188132	0.183012
32 ms	32 ms	32 ms	32 ms	32 ms	32 ms	32 ms
300	-0.0132822	0.0327449	0.0470636	0.0563537	0.0916458	0.110306
400	0.425314	0.425314	0.43503	0.436948	0.369842	0.340993
425	0.45932	0.429227	0.425314	0.419378	0.291775	0.268443
450	0.460227	0.390552	0.373178	0.381952	0.282319	0.275436
475	0.449209	0.359676	0.350435	0.346918	0.311371	0.310092
500	0.41638	0.370957	0.367603	0.368724	0.350435	0.340993
525	0.420373	0.408281	0.402106	0.405204	0.364223	0.315186
550	0.438857	0.424331	0.414369	0.407258	0.290437	0.203138
575	0.452913	0.412349	0.396892	0.394789	0.189825	0.0765571
600	0.466528	0.377587	0.340993	0.336194	0.0873879	-0.0382645
610	0.462037	0.35508	0.328895	0.31645	0.0563537	-0.0739801
620	0.461133	0.3386	0.304937	0.286397	0.02293	-0.112898
630	0.447345	0.326435	0.283683	0.275436	0.0204412	-0.137323
640	0.438857	0.304937	0.258458	0.24676	-0.0132822	-0.140927
650	0.421366	0.282319	0.230141	0.223937	-0.021451	-0.130203
660	0.41032	0.26703	0.208027	0.216055	-0.0557552	-0.17089
670	0.394789	0.261335	0.211256	0.189825	-0.0469218	-0.151922
690	0.370957	0.24079	0.172589	0.172589	-0.0647721	-0.15941
710	0.356233	0.206403	0.152804	0.15096	-0.0617456	-0.178715
730	0.320221	0.191512	0.137827	0.14162	-0.0647721	-0.106165
750	0.308809	0.184726	0.126245	0.128197	0.0103408	-0.021451
770	0.287748	0.206403	0.149108	0.174344	0.116352	0.0937591
800	0.295766	0.214461	0.181292	0.191512	0.165498	0.156469
33 ms	33 ms	33 ms	33 ms	33 ms	33 ms	33 ms
300	-0.0159881	0.0351644	0.0351644	0.0540498	0.0563537	0.11233
400	0.408281	0.417382	0.409302	0.417382	0.344558	0.302336
425	0.44265	0.409302	0.403141	0.395842	0.261335	0.230141
450	0.448278	0.364223	0.340993	0.342185	0.254108	0.254108
475	0.426296	0.333775	0.33256	0.327667	0.295766	0.29311
500	0.383036	0.35508	0.352764	0.349266	0.328895	0.313918
525	0.395842	0.380865	0.388418	0.391615	0.33256	0.274047
550	0.414369	0.391615	0.389486	0.387347	0.237774	0.147248
575	0.444534	0.387347	0.363091	0.356233	0.120336	0.0103408
600	0.443593	0.334986	0.30103	0.283683	0.02293	-0.0995342
610	0.44641	0.315186	0.282319	0.261335	-0.00792048	-0.15941
620	0.432138	0.289094	0.245275	0.231678	-0.0159881	-0.190724
630	0.41032	0.279579	0.230141	0.214461	-0.0440168	-0.182682
640	0.402106	0.261335	0.204774	0.203138	-0.0930033	-0.207271
650	0.392676	0.239284	0.181292	0.165498	-0.0770933	-0.198919
660	0.373178	0.208027	0.156469	0.167282	-0.0930033	-0.220108
670	0.352764	0.203138	0.15096	0.15096	-0.106165	-0.245606
690	0.317711	0.188132	0.126245	0.114346	-0.109518	-0.230466
710	0.297088	0.147248	0.116352	0.100038	-0.126686	-0.207271
730	0.271254	0.14538	0.0676936	0.0937591	-0.102837	-0.178715
750	0.26985	0.135918	0.104174	0.104174	-0.0297764	-0.0678197
770	0.258458	0.15464	0.128197	0.143504	0.0958623	0.0699265
800	0.261335	0.174344	0.15464	0.147248	0.14162	0.126245
34 ms	34 ms	34 ms	34 ms	34 ms	34 ms	34 ms
300	-0.0440168	0.017938	0.02293	0.0375705	0.0470636	0.0852433
400	0.401068	0.401068	0.395842	0.403141	0.308809	0.26985
425	0.43503	0.381952	0.375388	0.370957	0.228598	0.214461
450	0.430199	0.317711	0.315186	0.29972	0.23321	0.234737
475	0.396892	0.312646	0.298406	0.310092	0.274047	0.268443
500	0.370957	0.340993	0.326435	0.334986	0.302336	0.286397
525	0.379775	0.358531	0.364223	0.364223	0.287748	0.237774
550	0.39794	0.379775	0.35508	0.361955	0.198193	0.104174
575	0.419378	0.358531	0.321471	0.317711	0.0809219	-0.0617456
600	0.417382	0.295766	0.261335	0.249714	-0.0297764	-0.198919
610	0.41638	0.26703	0.230141	0.219225	-0.0527908	-0.16703
620	0.389486	0.24676	0.191512	0.191512	-0.0770933	-0.190724
630	0.383036	0.22705	0.179566	0.161909	-0.0930033	-0.23797
640	0.358531	0.208027	0.152804	0.139727	-0.119738	-0.28594
650	0.352764	0.201496	0.128197	0.128197	-0.151922	-0.215787
660	0.337399	0.169058	0.114346	0.122315	-0.17089	-0.28594
670	0.313918	0.160103	0.100038	0.0979552	-0.144561	-0.261293
690	0.272652	0.143504	0.0699265	0.0586455	-0.186684	-0.273442
710	0.261335	0.114346	0.0609253	0.042343	-0.190724	-0.249475
730	0.24079	0.124284	0.0278652	0.0351644	-0.109518	-0.215787
750	0.222372	0.108272	0.0586455	0.0586455	-0.0770933	-0.0617456
770	0.219225	0.13014	0.0958623	0.0958623	0.0809219	0.0540498
800	0.228598	0.135918	0.14162	0.122315	0.132074	0.100038
35 ms	35 ms	35 ms	35 ms	35 ms	35 ms	35 ms
300	-0.0411311	-0.00262414	0.0103408	0.0254046	0.0399633	0.0699265
400	0.386273	0.380865	0.373178	0.380865	0.265613	0.225496
425	0.415376	0.358531	0.334986	0.342185	0.199848	0.181292
450	0.41032	0.285042	0.275436	0.278202	0.206403	0.214461
475	0.364223	0.278202	0.283683	0.279579	0.261335	0.249714
500	0.34574	0.328895	0.308809	0.322717	0.283683	0.264192
525	0.361955	0.346918	0.344558	0.351601	0.251184	0.189825
550	0.381952	0.353923	0.33012	0.339799	0.139727	0.012888
575	0.403141	0.318968	0.303638	0.278202	0.00260838	-0.119738
600	0.395842	0.248239	0.211256	0.194865	-0.109518	-0.207271
610	0.372069	0.222372	0.189825	0.181292	-0.123198	-0.307605
620	0.361955	0.191512	0.15096	0.143504	-0.148226	-0.277568
630	0.350435	0.203138	0.13014	0.122315	-0.144561	-0.316583
640	0.321471	0.174344	0.104174	0.0958623	-0.220108	-0.32575
650	0.295766	0.15096	0.0699265	0.0765571	-0.203075	-0.307605
660	0.298406	0.120336	0.0494049	0.0699265	-0.223089	-0.379952
670	0.268443	0.116352	0.0517335	0.0517335	-0.257318	-0.339874
690	0.245275	0.100038	0.0154204	0.0351644	-0.207271	-0.359452
710	0.214461	0.0654492	0.00520119	-0.00526424	-0.186684	-0.31207
730	0.203138	0.0586455	-0.0159881	0.00520119	-0.163203	-0.203075
750	0.191512	0.0676936	0.00777862	0.012888	-0.0995342	-0.0930033
770	0.188132	0.106228	0.0631931	0.083088	0.0586455	0.0327449
800	0.189825	0.124284	0.0852433	0.110306	0.114346	0.0916458
36 ms	36 ms	36 ms	36 ms	36 ms	36 ms	36 ms
300	-0.0440168	-0.0159881	0.017938	0.0103408	0.0254046	0.0699265
400	0.378682	0.368724	0.357384	0.366479	0.231678	0.204774
425	0.401068	0.337399	0.302336	0.308809	0.186432	0.15096
450	0.383036	0.272652	0.251184	0.254108	0.186432	0.194865
475	0.339799	0.26985	0.259899	0.264192	0.237774	0.212861
500	0.326435	0.302336	0.290437	0.29444	0.264192	0.236258
525	0.349266	0.32396	0.326435	0.33256	0.222372	0.143504
550	0.365353	0.333775	0.313918	0.302336	0.0937591	-0.0469218
575	0.377587	0.286397	0.245275	0.23321	-0.0527908	-0.174785
600	0.359676	0.203138	0.161909	0.15096	-0.16703	-0.28594
610	0.344558	0.172589	0.137827	0.122315	-0.163203	-0.335115
620	0.33012	0.143504	0.0979552	0.0895221	-0.186684	-0.339874
630	0.310092	0.143504	0.072148	0.0809219	-0.194802	-0.330408
640	0.276822	0.120336	0.0852433	0.0375705	-0.230466	-0.40702
650	0.264192	0.114346	0.0351644	0.0204412	-0.253378	-0.307605
660	0.254108	0.0631931	0.0103408	0.0327449	-0.277568	-0.385233
670	0.23321	0.0676936	-0.0297764	-0.0105931	-0.253378	-0.359452
690	0.189825	0.0351644	-0.0354167	-0.0242084	-0.298809	-0.390578
710	0.191512	0.0351644	-0.0269835	-0.0297764	-0.223089	-0.379952
730	0.160103	0.0278652	-0.0440168	-0.0159881	-0.220108	-0.215787
750	0.139727	0.0103408	-0.00792048	-0.021451	-0.137323	-0.0962564
770	0.128197	0.0699265	0.0351644	0.0494049	0.0351644	-0.0105931
800	0.15096	0.108272	0.0765571	0.0979552	0.0937591	0.0586455
37 ms	37 ms	37 ms	37 ms	37 ms	37 ms	37 ms
300	-0.0498464	-0.0242084	0.00520119	-0.00262414	0.0204412	0.0470636
400	0.365353	0.337399	0.336194	0.353923	0.212861	0.174344
425	0.391615	0.298406	0.26985	0.278202	0.15829	0.135918
450	0.352764	0.236258	0.222372	0.222372	0.169058	0.172589
475	0.307522	0.249714	0.230141	0.24676	0.209644	0.204774
500	0.291775	0.274047	0.280951	0.280951	0.237774	0.198193
525	0.331342	0.310092	0.30103	0.308809	0.183012	0.108272
550	0.353923	0.302336	0.275436	0.280951	0.0399633	-0.109518
575	0.353923	0.257013	0.212861	0.206403	-0.0865692	-0.265305
600	0.3386	0.170827	0.128197	0.0937591	-0.223089	-0.395989
610	0.322717	0.122315	0.0895221	0.0765571	-0.198919	-0.374736
620	0.29311	0.104174	0.0563537	0.0351644	-0.294477	-0.418337
630	0.274047	0.106228	0.042343	0.0278652	-0.230466	-0.390578
640	0.252648	0.0699265	-0.018711	-0.0269835	-0.335115	-0.460446
650	0.223937	0.0654492	-0.0242084	-0.0132822	-0.307605	-0.344687
660	0.208027	0.0278652	-0.0617456	-0.0297764	-0.339874	-0.429958
670	0.181292	0.0351644	-0.0469218	-0.0770933	-0.339874	-0.40147
690	0.15096	-0.0132822	-0.0739801	-0.070889	-0.316583	-0.429958
710	0.14162	-0.0297764	-0.0678197	-0.0930033	-0.23797	-0.418337
730	0.128197	-0.018711	-0.0739801	-0.0647721	-0.223089	-0.316583
750	0.114346	-0.0297764	-0.070889	-0.0587401	-0.144561	-0.17089
770	0.108272	0.0399633	0.0254046	0.02293	-0.0105931	-0.0354167
800	0.128197	0.0676936	0.0631931	0.0494049	0.0676936	0.0351644
38 ms	38 ms	38 ms	38 ms	38 ms	38 ms	38 ms
300	-0.070889	-0.0469218	-0.0242084	-0.00262414	0.00260838	0.0563537
400	0.360817	0.318968	0.315186	0.32396	0.156469	0.124284
425	0.365353	0.274047	0.24676	0.243785	0.118348	0.110306
450	0.33256	0.222372	0.211256	0.204774	0.15096	0.160103
475	0.280951	0.234737	0.228598	0.22705	0.204774	0.188132
500	0.286397	0.272652	0.265613	0.259899	0.214461	0.169058
525	0.307522	0.285042	0.275436	0.287748	0.143504	0.0699265
550	0.339799	0.26985	0.252648	0.22705	-0.0105931	-0.178715
575	0.333775	0.208027	0.170827	0.160103	-0.17089	-0.32575
600	0.29444	0.132074	0.0609253	0.0586455	-0.253378	-0.441897
610	0.279579	0.0765571	0.0470636	0.0154204	-0.253378	-0.412642
620	0.258458	0.0540498	0.00520119	-0.021451	-0.28594	-0.479823
630	0.228598	0.0517335	-0.0132822	-0.0269835	-0.307605	-0.460446
640	0.208027	0.0154204	-0.0325874	-0.0617456	-0.339874	-0.551472
650	0.183012	0.017938	-0.0647721	-0.0770933	-0.349553	-0.441897
660	0.160103	-0.0325874	-0.0770933	-0.0962564	-0.369581	-0.473268
670	0.135918	-0.021451	-0.0739801	-0.106165	-0.369581	-0.486479
690	0.120336	-0.0440168	-0.109518	-0.126686	-0.364487	-0.46681
710	0.0937591	-0.0617456	-0.123198	-0.133748	-0.330408	-0.479823
730	0.0873879	-0.0617456	-0.137323	-0.126686	-0.261293	-0.321142
750	0.072148	-0.0440168	-0.0833875	-0.080229	-0.15941	-0.182682
770	0.072148	0.00260838	-0.0159881	-0.0297764	-0.0132822	-0.070889
800	0.100038	0.0399633	0.0399633	0.0278652	0.0399633	0.0103408
39 ms	39 ms	39 ms	39 ms	39 ms	39 ms	39 ms
300	-0.0833875	-0.0411311	-0.0354167	-0.0269835	-0.0132822	0.0254046
400	0.343373	0.303638	0.286397	0.295766	0.152804	0.104174
425	0.356233	0.234737	0.214461	0.211256	0.0979552	0.0699265
450	0.30103	0.203138	0.174344	0.172589	0.128197	0.132074
475	0.254108	0.206403	0.199848	0.209644	0.183012	0.165498
500	0.26703	0.245275	0.248239	0.237774	0.188132	0.14538
525	0.290437	0.272652	0.262765	0.261335	0.116352	0.00777862
550	0.312646	0.251184	0.219225	0.214461	-0.0739801	-0.23797
575	0.321471	0.174344	0.13014	0.114346	-0.220108	-0.418337
600	0.259899	0.0765571	0.02293	-0.021451	-0.273442	-0.52871
610	0.248239	0.0351644	0.00260838	-0.018711	-0.307605	-0.507081
620	0.209644	0.0103408	-0.0617456	-0.0739801	-0.369581	-0.493238
630	0.194865	0.00260838	-0.070889	-0.0770933	-0.374736	-0.559333
640	0.172589	-0.0297764	-0.0995342	-0.119738	-0.418337	-0.567339
650	0.14538	-0.0297764	-0.109518	-0.144561	-0.379952	-0.479823
660	0.13014	-0.0557552	-0.126686	-0.123198	-0.385233	-0.559333
670	0.110306	-0.0770933	-0.163203	-0.163203	-0.395989	-0.514172
690	0.083088	-0.0962564	-0.151922	-0.144561	-0.412642	-0.536165
710	0.0470636	-0.123198	-0.17089	-0.194802	-0.339874	-0.493238
730	0.0351644	-0.0930033	-0.163203	-0.163203	-0.330408	-0.321142
750	0.0154204	-0.070889	-0.137323	-0.148226	-0.16703	-0.223089
770	0.0494049	-0.0411311	-0.0440168	-0.0297764	-0.0297764	-0.0557552
800	0.0654492	0.0103408	9.64327e-17	-0.00262414	0.0103408	-0.018711
40 ms	40 ms	40 ms	40 ms	40 ms	40 ms	40 ms
300	-0.0865692	-0.0498464	-0.0297764	-0.0159881	-0.0105931	0.00260838
400	0.334986	0.272652	0.268443	0.278202	0.114346	0.0631931
425	0.322717	0.199848	0.189825	0.189825	0.0676936	0.0586455
450	0.275436	0.176091	0.14538	0.165498	0.120336	0.120336
475	0.236258	0.206403	0.189825	0.199848	0.160103	0.143504
500	0.249714	0.231678	0.222372	0.225496	0.15464	0.0895221
525	0.282319	0.265613	0.24676	0.231678	0.078745	-0.0498464
550	0.302336	0.214461	0.181292	0.161909	-0.112898	-0.303185
575	0.278202	0.137827	0.083088	0.0699265	-0.277568	-0.473268
600	0.230141	0.0278652	-0.0440168	-0.0411311	-0.390578	-0.567339
610	0.198193	-0.0242084	-0.0587401	-0.0770933	-0.385233	-0.600923
620	0.179566	-0.0440168	-0.0962564	-0.116304	-0.418337	-0.646922
630	0.15096	-0.0469218	-0.102837	-0.126686	-0.395989	-0.52138
640	0.137827	-0.0617456	-0.148226	-0.15941	-0.435887	-0.637325
650	0.114346	-0.0557552	-0.182682	-0.163203	-0.418337	-0.500104
660	0.102111	-0.119738	-0.182682	-0.148226	-0.454175	-0.559333
670	0.0563537	-0.109518	-0.211508	-0.16703	-0.40702	-0.536165
690	0.0351644	-0.15565	-0.211508	-0.194802	-0.412642	-0.600923
710	0.0204412	-0.182682	-0.207271	-0.207271	-0.40147	-0.543752
730	-0.0269835	-0.151922	-0.174785	-0.186684	-0.354474	-0.374736
750	-0.0159881	-0.109518	-0.148226	-0.15941	-0.234202	-0.230466
770	0.00777862	-0.0469218	-0.0498464	-0.0498464	-0.0647721	-0.0930033
800	0.0586455	-0.021451	-0.00262414	9.64327e-17	0.00260838	-0.0159881
41 ms	41 ms	41 ms	41 ms	41 ms	41 ms	41 ms
300	-0.080229	-0.0325874	-0.0440168	-0.0647721	-0.0325874	9.64327e-17
400	0.33012	0.258458	0.254108	0.254108	0.083088	0.0470636
425	0.311371	0.186432	0.137827	0.167282	0.0586455	0.0447097
450	0.24229	0.15464	0.135918	0.137827	0.104174	0.104174
475	0.211256	0.179566	0.174344	0.172589	0.14162	0.124284
500	0.230141	0.222372	0.217642	0.206403	0.147248	0.0809219
525	0.264192	0.23321	0.211256	0.206403	0.0254046	-0.137323
550	0.280951	0.177832	0.152804	0.124284	-0.203075	-0.390578
575	0.26703	0.0809219	0.042343	0.0154204	-0.32575	-0.486479
600	0.199848	-0.0297764	-0.0617456	-0.0962564	-0.460446	-0.698377
610	0.165498	-0.0498464	-0.109518	-0.0930033	-0.441897	-0.656736
620	0.149108	-0.0739801	-0.151922	-0.163203	-0.447993	-0.627934
630	0.135918	-0.0739801	-0.17089	-0.174785	-0.418337	-0.677057
640	0.083088	-0.0897743	-0.163203	-0.230466	-0.486479	-0.687586
650	0.0609253	-0.133748	-0.198919	-0.194802	-0.460446	-0.618742
660	0.0654492	-0.174785	-0.257318	-0.194802	-0.536165	-0.687586
670	0.0470636	-0.15941	-0.223089	-0.230466	-0.543752	-0.609741
690	-0.00792048	-0.137323	-0.23797	-0.241771	-0.52871	-0.666779
710	-0.0354167	-0.198919	-0.223089	-0.261293	-0.418337	-0.567339
730	-0.0297764	-0.15941	-0.23797	-0.220108	-0.374736	-0.447993
750	-0.0469218	-0.126686	-0.190724	-0.15565	-0.220108	-0.241771
770	-0.00262414	-0.070889	-0.0739801	-0.0770933	-0.0770933	-0.0962564
800	-0.00262414	-0.0469218	-0.0325874	-0.0440168	-0.0159881	-0.0498464
42 ms	42 ms	42 ms	42 ms	42 ms	42 ms	42 ms
300	-0.0930033	-0.0498464	-0.0557552	-0.0498464	-0.0325874	-0.00526424
400	0.317711	0.237774	0.214461	0.22705	0.0470636	0.012888
425	0.282319	0.149108	0.128197	0.134	0.0303119	0.00520119
450	0.217642	0.126245	0.120336	0.118348	0.0852433	0.0895221
475	0.199848	0.147248	0.14162	0.163707	0.14162	0.0958623
500	0.206403	0.214461	0.193192	0.194865	0.118348	0.0351644
525	0.261335	0.208027	0.189825	0.186432	-0.0105931	-0.163203
550	0.259899	0.147248	0.124284	0.108272	-0.220108	-0.447993
575	0.22705	0.0351644	-0.00792048	-0.0105931	-0.441897	-0.536165
600	0.15829	-0.0833875	-0.126686	-0.144561	-0.536165	-0.687586
610	0.128197	-0.0995342	-0.15565	-0.190724	-0.460446	-0.698377
620	0.104174	-0.148226	-0.163203	-0.207271	-0.454175	-0.870382
630	0.078745	-0.140927	-0.211508	-0.220108	-0.536165	-0.687586
640	0.0399633	-0.148226	-0.261293	-0.253378	-0.507081	-0.666779
650	0.0103408	-0.178715	-0.207271	-0.245606	-0.551472	-0.637325
660	0.0254046	-0.194802	-0.290188	-0.249475	-0.592281	-0.720795
670	-0.00526424	-0.198919	-0.257318	-0.265305	-0.500104	-0.656736
690	-0.0557552	-0.174785	-0.32575	-0.265305	-0.479823	-0.666779
710	-0.0469218	-0.223089	-0.261293	-0.281734	-0.424109	-0.666779
730	-0.0678197	-0.207271	-0.307605	-0.241771	-0.379952	-0.40702
750	-0.0770933	-0.203075	-0.223089	-0.174785	-0.241771	-0.290188
770	-0.0440168	-0.0647721	-0.0770933	-0.116304	-0.0739801	-0.144561
800	-0.00526424	-0.0297764	-0.0411311	-0.0617456	-0.0382645	-0.0617456
43 ms	43 ms	43 ms	43 ms	43 ms	43 ms	43 ms
300	-0.0995342	-0.0498464	-0.0440168	-0.0770933	-0.0469218	-0.0411311
400	0.287748	0.208027	0.184726	0.198193	9.64327e-17	-0.021451
425	0.272652	0.122315	0.106228	0.118348	0.0303119	-0.00262414
450	0.184726	0.102111	0.104174	0.102111	0.0586455	0.078745
475	0.174344	0.147248	0.134	0.139727	0.108272	0.083088
500	0.193192	0.172589	0.172589	0.170827	0.0809219	9.64327e-17
525	0.237774	0.189825	0.191512	0.152804	-0.0557552	-0.230466
550	0.236258	0.126245	0.0765571	0.0470636	-0.269354	-0.493238
575	0.208027	-0.00262414	-0.0469218	-0.070889	-0.447993	-0.567339
600	0.132074	-0.106165	-0.163203	-0.174785	-0.479823	-0.824221
610	0.0937591	-0.148226	-0.174785	-0.211508	-0.507081	-0.782499
620	0.0699265	-0.15565	-0.220108	-0.245606	-0.52871	-0.795967
630	0.042343	-0.207271	-0.249475	-0.261293	-0.493238	-0.720795
640	0.0278652	-0.207271	-0.269354	-0.31207	-0.677057	-0.756756
650	-0.0132822	-0.194802	-0.277568	-0.290188	-0.543752	-0.756756
660	-0.00262414	-0.269354	-0.316583	-0.330408	-0.609741	-0.769437
670	-0.0469218	-0.241771	-0.294477	-0.303185	-0.583806	-0.756756
690	-0.0897743	-0.257318	-0.374736	-0.321142	-0.575494	-0.824221
710	-0.0995342	-0.23797	-0.339874	-0.364487	-0.514172	-0.687586
730	-0.126686	-0.226762	-0.32575	-0.277568	-0.40702	-0.460446
750	-0.106165	-0.220108	-0.290188	-0.223089	-0.269354	-0.31207
770	-0.0617456	-0.106165	-0.109518	-0.140927	-0.123198	-0.16703
800	-0.0242084	-0.0440168	-0.0833875	-0.080229	-0.0469218	-0.0897743
44 ms	44 ms	44 ms	44 ms	44 ms	44 ms	44 ms
300	-0.126686	-0.0930033	-0.0995342	-0.0617456	-0.0647721	-0.0469218
400	0.282319	0.176091	0.177832	0.174344	-0.018711	-0.0527908
425	0.230141	0.104174	0.0765571	0.0916458	-0.018711	-0.0440168
450	0.156469	0.0958623	0.078745	0.0809219	0.0470636	0.0470636
475	0.156469	0.134	0.124284	0.128197	0.0809219	0.0470636
500	0.179566	0.169058	0.156469	0.143504	0.0470636	-0.0159881
525	0.230141	0.174344	0.14162	0.147248	-0.109518	-0.273442
550	0.225496	0.100038	0.0351644	0.0154204	-0.344687	-0.559333
575	0.172589	-0.0382645	-0.0995342	-0.137323	-0.514172	-0.687586
600	0.0937591	-0.144561	-0.207271	-0.23797	-0.600923	-0.839071
610	0.0470636	-0.230466	-0.207271	-0.261293	-0.600923	-0.769437
620	0.0327449	-0.245606	-0.281734	-0.273442	-0.666779	-1.0247
630	0.00777862	-0.207271	-0.303185	-0.294477	-0.609741	-0.782499
640	-0.0440168	-0.23797	-0.349553	-0.330408	-0.646922	-0.824221
650	-0.0527908	-0.269354	-0.321142	-0.339874	-0.592281	-0.744435
660	-0.0557552	-0.277568	-0.385233	-0.330408	-0.656736	-1.07368
670	-0.0739801	-0.277568	-0.369581	-0.32575	-0.627934	-0.687586
690	-0.119738	-0.261293	-0.374736	-0.364487	-0.709441	-0.687586
710	-0.163203	-0.273442	-0.364487	-0.390578	-0.52871	-0.732455
730	-0.144561	-0.281734	-0.349553	-0.339874	-0.441897	-0.441897
750	-0.163203	-0.230466	-0.265305	-0.261293	-0.249475	-0.354474
770	-0.0865692	-0.116304	-0.137323	-0.130203	-0.123198	-0.16703
800	-0.0411311	-0.0833875	-0.0647721	-0.102837	-0.0833875	-0.109518
45 ms	45 ms	45 ms	45 ms	45 ms	45 ms	45 ms
300	-0.119738	-0.0930033	-0.0647721	-0.0930033	-0.0930033	-0.0469218
400	0.274047	0.15096	0.128197	0.163707	-0.0297764	-0.0647721
425	0.211256	0.078745	0.0631931	0.0470636	-0.0269835	-0.0269835
450	0.14538	0.072148	0.0699265	0.0586455	0.0351644	0.0351644
475	0.147248	0.0979552	0.11233	0.108272	0.078745	0.0375705
500	0.176091	0.165498	0.139727	0.134	0.0327449	-0.0770933
525	0.209644	0.14162	0.128197	0.110306	-0.178715	-0.354474
550	0.198193	0.0494049	-0.0242084	-0.0382645	-0.418337	-0.618742
575	0.14162	-0.0962564	-0.15565	-0.182682	-0.656736	-0.782499
600	0.0654492	-0.182682	-0.265305	-0.261293	-0.559333	-1.07368
610	0.0154204	-0.226762	-0.253378	-0.277568	-0.646922	-0.904129
620	-0.018711	-0.269354	-0.349553	-0.303185	-0.592281	-0.940722
630	-0.0242084	-0.249475	-0.364487	-0.359452	-0.677057	-0.824221
640	-0.0770933	-0.269354	-0.369581	-0.390578	-0.656736	-0.922039
650	-0.0930033	-0.31207	-0.385233	-0.379952	-0.646922	-0.756756
660	-0.106165	-0.321142	-0.390578	-0.374736	-0.709441	-0.922039
670	-0.144561	-0.335115	-0.40147	-0.40147	-0.732455	-0.795967
690	-0.17089	-0.307605	-0.418337	-0.359452	-0.656736	-0.839071
710	-0.174785	-0.32575	-0.369581	-0.395989	-0.592281	-0.732455
730	-0.16703	-0.321142	-0.359452	-0.369581	-0.473268	-0.514172
750	-0.163203	-0.241771	-0.281734	-0.277568	-0.307605	-0.364487
770	-0.126686	-0.15941	-0.15941	-0.163203	-0.174785	-0.182682
800	-0.070889	-0.109518	-0.0995342	-0.0930033	-0.109518	-0.102837
46 ms	46 ms	46 ms	46 ms	46 ms	46 ms	46 ms
300	-0.15565	-0.106165	-0.080229	-0.123198	-0.070889	-0.0617456
400	0.248239	0.124284	0.104174	0.11233	-0.0865692	-0.112898
425	0.206403	0.0743581	0.0399633	0.0327449	-0.0297764	-0.0739801
450	0.120336	0.0375705	0.0631931	0.0676936	0.0327449	0.0103408
475	0.114346	0.104174	0.102111	0.0916458	0.0470636	-0.00526424
500	0.152804	0.14162	0.128197	0.120336	-0.0132822	-0.116304
525	0.211256	0.128197	0.116352	0.0654492	-0.211508	-0.418337
550	0.177832	0.00777862	-0.0617456	-0.0557552	-0.435887	-0.609741
575	0.11233	-0.130203	-0.198919	-0.23797	-0.609741	-0.839071
600	0.00777862	-0.245606	-0.31207	-0.330408	-0.709441	-0.824221
610	-0.0159881	-0.298809	-0.349553	-0.349553	-0.627934	-1.00213
620	-0.0527908	-0.330408	-0.40147	-0.349553	-0.732455	-1.26627
630	-0.0617456	-0.298809	-0.369581	-0.349553	-0.677057	-0.839071
640	-0.102837	-0.298809	-0.395989	-0.40147	-0.824221	-1.07368
650	-0.123198	-0.298809	-0.479823	-0.40147	-0.795967	-0.839071
660	-0.137323	-0.344687	-0.429958	-0.379952	-0.839071	-0.904129
670	-0.178715	-0.339874	-0.435887	-0.429958	-0.709441	-0.809864
690	-0.178715	-0.354474	-0.429958	-0.418337	-0.656736	-0.782499
710	-0.178715	-0.344687	-0.395989	-0.479823	-0.618742	-0.960242
730	-0.182682	-0.330408	-0.385233	-0.390578	-0.479823	-0.543752
750	-0.194802	-0.31207	-0.321142	-0.330408	-0.335115	-0.374736
770	-0.140927	-0.148226	-0.16703	-0.194802	-0.186684	-0.211508
800	-0.0962564	-0.116304	-0.116304	-0.126686	-0.123198	-0.126686
47 ms	47 ms	47 ms	47 ms	47 ms	47 ms	47 ms
300	-0.16703	-0.126686	-0.0897743	-0.0833875	-0.0962564	-0.0739801
400	0.24229	0.0958623	0.0895221	0.0895221	-0.0930033	-0.106165
425	0.165498	0.0399633	0.0103408	0.012888	-0.0469218	-0.0833875
450	0.102111	0.0447097	0.0327449	0.0254046	-0.0105931	0.0154204
475	0.108272	0.0937591	0.0699265	0.0809219	0.017938	-0.018711
500	0.152804	0.120336	0.108272	0.116352	-0.0325874	-0.148226
525	0.186432	0.0916458	0.0765571	0.0609253	-0.257318	-0.46681
550	0.169058	-0.021451	-0.070889	-0.0930033	-0.514172	-0.782499
575	0.0916458	-0.186684	-0.277568	-0.241771	-0.687586	-0.870382
600	-0.0269835	-0.269354	-0.369581	-0.424109	-0.732455	-1.10041
610	-0.0498464	-0.31207	-0.364487	-0.385233	-0.656736	-1.07368
620	-0.0930033	-0.369581	-0.46681	-0.447993	-0.709441	-1.19217
630	-0.133748	-0.31207	-0.385233	-0.395989	-0.769437	-1.10041
640	-0.126686	-0.359452	-0.454175	-0.447993	-0.756756	-1.15938
650	-0.163203	-0.385233	-0.486479	-0.460446	-0.870382	-0.782499
660	-0.174785	-0.385233	-0.460446	-0.454175	-0.854444	-1.00213
670	-0.186684	-0.385233	-0.412642	-0.435887	-0.886929	-0.795967
690	-0.223089	-0.385233	-0.486479	-0.424109	-0.677057	-0.904129
710	-0.245606	-0.40147	-0.418337	-0.500104	-0.618742	-0.744435
730	-0.207271	-0.369581	-0.460446	-0.418337	-0.493238	-0.500104
750	-0.23797	-0.339874	-0.359452	-0.364487	-0.349553	-0.40147
770	-0.163203	-0.163203	-0.215787	-0.190724	-0.182682	-0.253378
800	-0.070889	-0.119738	-0.140927	-0.148226	-0.133748	-0.140927
48 ms	48 ms	48 ms	48 ms	48 ms	48 ms	48 ms
300	-0.15565	-0.126686	-0.080229	-0.0930033	-0.126686	-0.0833875
400	0.214461	0.0743581	0.0586455	0.0494049	-0.119738	-0.148226
425	0.143504	0.00777862	-0.00526424	-0.00792048	-0.0833875	-0.0897743
450	0.0873879	0.0204412	0.02293	0.0303119	-0.0159881	-0.0297764
475	0.0809219	0.083088	0.0494049	0.0676936	0.00777862	-0.0297764
500	0.137827	0.108272	0.0895221	0.0958623	-0.0617456	-0.207271
525	0.183012	0.0699265	0.0351644	0.0327449	-0.330408	-0.551472
550	0.143504	-0.0770933	-0.144561	-0.15565	-0.583806	-0.854444
575	0.0254046	-0.223089	-0.28594	-0.277568	-0.720795	-1.07368
600	-0.0617456	-0.330408	-0.46681	-0.40147	-0.744435	-1.22764
610	-0.0865692	-0.429958	-0.40147	-0.473268	-0.677057	-1.1289
620	-0.116304	-0.460446	-0.435887	-0.473268	-0.870382	-1.0485
630	-0.144561	-0.369581	-0.429958	-0.429958	-0.744435	-1.07368
640	-0.174785	-0.359452	-0.447993	-0.454175	-0.922039	-1.10041
650	-0.207271	-0.390578	-0.486479	-0.507081	-0.769437	-0.687586
660	-0.194802	-0.429958	-0.551472	-0.46681	-0.870382	-1.00213
670	-0.220108	-0.46681	-0.52138	-0.507081	-0.720795	-0.922039
690	-0.273442	-0.40702	-0.559333	-0.52871	-0.732455	-0.854444
710	-0.215787	-0.418337	-0.507081	-0.460446	-0.732455	-0.795967
730	-0.303185	-0.429958	-0.424109	-0.435887	-0.493238	-0.543752
750	-0.230466	-0.321142	-0.321142	-0.369581	-0.40147	-0.447993
770	-0.182682	-0.207271	-0.194802	-0.226762	-0.215787	-0.241771
800	-0.106165	-0.151922	-0.126686	-0.16703	-0.144561	-0.207271
49 ms	49 ms	49 ms	49 ms	49 ms	49 ms	49 ms
300	-0.178715	-0.144561	-0.126686	-0.112898	-0.109518	-0.0865692
400	0.198193	0.0540498	0.0154204	0.0494049	-0.140927	-0.178715
425	0.118348	-0.0297764	-0.0411311	-0.0242084	-0.109518	-0.106165
450	0.0563537	0.0278652	-0.00262414	0.017938	-0.0469218	-0.0269835
475	0.0852433	0.072148	0.0470636	0.0563537	-0.0269835	-0.0498464
500	0.126245	0.0852433	0.0540498	0.0586455	-0.119738	-0.257318
525	0.163707	0.0254046	0.02293	-0.018711	-0.374736	-0.637325
550	0.118348	-0.126686	-0.15941	-0.211508	-0.583806	-0.940722
575	-0.00262414	-0.249475	-0.330408	-0.335115	-0.824221	-1.00213
600	-0.0930033	-0.395989	-0.412642	-0.447993	-0.854444	-1.19217
610	-0.109518	-0.435887	-0.46681	-0.507081	-0.904129	-1.35565
620	-0.144561	-0.447993	-0.514172	-0.52871	-0.782499	-1.40835
630	-0.148226	-0.40147	-0.479823	-0.454175	-0.940722	-0.922039
640	-0.203075	-0.412642	-0.536165	-0.52138	-0.886929	-1.26627
650	-0.273442	-0.424109	-0.514172	-0.551472	-0.809864	-0.886929
660	-0.230466	-0.412642	-0.551472	-0.473268	-1.53796	-1.22764
670	-0.245606	-0.493238	-0.543752	-0.52871	-0.782499	-1.00213
690	-0.269354	-0.412642	-0.551472	-0.486479	-0.960242	-1.00213
710	-0.290188	-0.454175	-0.543752	-0.500104	-0.646922	-0.824221
730	-0.273442	-0.429958	-0.493238	-0.473268	-0.486479	-0.52871
750	-0.303185	-0.32575	-0.369581	-0.379952	-0.374736	-0.514172
770	-0.198919	-0.207271	-0.203075	-0.215787	-0.207271	-0.28594
800	-0.119738	-0.174785	-0.17089	-0.215787	-0.186684	-0.182682
50 ms	50 ms	50 ms	50 ms	50 ms	50 ms	50 ms
300	-0.163203	-0.15565	-0.123198	-0.140927	-0.15941	-0.109518
400	0.191512	0.0154204	-0.00792048	0.0351644	-0.148226	-0.198919
425	0.104174	-0.0242084	-0.0411311	-0.0469218	-0.112898	-0.126686
450	0.042343	-0.0132822	-0.021451	9.64327e-17	-0.0469218	-0.0469218
475	0.0540498	0.0351644	0.0470636	0.012888	-0.0269835	-0.0770933
500	0.114346	0.0873879	0.0654492	0.0327449	-0.140927	-0.298809
525	0.143504	0.0154204	-0.0159881	-0.0469218	-0.435887	-0.575494
550	0.0937591	-0.15941	-0.215787	-0.220108	-0.698377	-1.1289
575	-0.0159881	-0.316583	-0.385233	-0.429958	-0.756756	-1.10041
600	-0.126686	-0.390578	-0.454175	-0.507081	-0.940722	-1.19217
610	-0.17089	-0.435887	-0.493238	-0.514172	-0.960242	-1.15938
620	-0.194802	-0.454175	-0.600923	-0.551472	-0.886929	-1.53796
630	-0.241771	-0.493238	-0.493238	-0.567339	-0.940722	-1.85819
640	-0.223089	-0.486479	-0.567339	-0.677057	-1.1289	-1.07368
650	-0.277568	-0.441897	-0.575494	-0.543752	-0.870382	-0.904129
660	-0.281734	-0.486479	-0.575494	-0.627934	-1.30866	-1.30866
670	-0.321142	-0.454175	-0.543752	-0.618742	-0.922039	-1.0247
690	-0.364487	-0.473268	-0.583806	-0.543752	-0.809864	-1.0247
710	-0.344687	-0.52871	-0.600923	-0.600923	-0.795967	-0.782499
730	-0.28594	-0.46681	-0.536165	-0.536165	-0.514172	-0.551472
750	-0.330408	-0.40702	-0.369581	-0.40147	-0.369581	-0.473268
770	-0.194802	-0.273442	-0.245606	-0.245606	-0.207271	-0.307605
800	-0.163203	-0.17089	-0.174785	-0.182682	-0.182682	-0.207271

## Sheet: Fig 3A
AOR			Pt Blank
PtPoly 0.1 M NH3			PtPoly 0.1 M KOH
E(VRHE)	J (mA cm-2)		E(VRHE)	J (mA cm-2)
0.09524	0.04257		0.04337	-0.00989
0.09565	0.04285		0.04581	-0.0047
0.09618	0.04284		0.04826	-0.00187
0.09673	0.04279		0.0507	-8.2522e-05
0.09702	0.0428		0.05314	0.00114
0.09775	0.04304		0.05558	0.00176
0.09824	0.0433		0.05802	0.00231
0.09858	0.04335		0.06046	0.00274
0.09927	0.04309		0.0629	0.0027
0.09962	0.04342		0.06535	0.00277
0.10018	0.04347		0.06779	0.00264
0.10076	0.04329		0.07023	0.00225
0.10105	0.04374		0.07267	0.00212
0.10158	0.04329		0.07511	0.00195
0.10225	0.04379		0.07755	0.0018
0.10261	0.04358		0.07999	0.00157
0.10322	0.04378		0.08244	0.0011
0.10365	0.04376		0.08488	0.00107
0.10418	0.04386		0.08732	0.000705953
0.10473	0.04422		0.08976	0.00050463
0.10505	0.04447		0.0922	0.000365744
0.10574	0.04393		0.09464	0.000212222
0.10621	0.04412		0.09708	-9.84036e-05
0.10658	0.04428		0.09953	-0.00021082
0.10724	0.04423		0.10197	-0.000408873
0.10764	0.04447		0.10441	-0.000481275
0.10817	0.04451		0.10685	-0.000429582
0.10875	0.04455		0.10929	-0.000828801
0.10911	0.04515		0.11173	-0.00067201
0.10972	0.04463		0.11417	-0.000822573
0.11025	0.04483		0.11662	-0.000884231
0.11061	0.0448		0.11906	-0.000770569
0.11118	0.04472		0.1215	-0.000808249
0.1117	0.04482		0.12394	-0.000777108
0.11217	0.04492		0.12638	-0.000810429
0.11269	0.04473		0.12882	-0.000833161
0.11311	0.04503		0.13126	-0.000950249
0.11372	0.04521		0.13371	-0.000701749
0.1142	0.04509		0.13615	-0.000776018
0.1146	0.04495		0.13859	-0.000659398
0.11521	0.04535		0.14103	-0.000520979
0.11568	0.04501		0.14347	-0.000179213
0.11617	0.04534		0.14591	-0.000282132
0.11671	0.045		0.14835	-5.5897e-05
0.11714	0.04526		0.1508	4.74891e-05
0.11769	0.045		0.15324	0.000236356
0.11821	0.04498		0.15568	0.000360917
0.11859	0.04492		0.15812	0.000639468
0.11925	0.04508		0.16056	0.000909299
0.11962	0.04488		0.163	0.00111
0.12018	0.04509		0.16544	0.00136
0.12064	0.04513		0.16789	0.00172
0.12105	0.0452		0.17033	0.00186
0.12175	0.04532		0.17277	0.00214
0.12211	0.04524		0.17521	0.00252
0.12258	0.04511		0.17765	0.00291
0.12324	0.04515		0.18009	0.00339
0.12356	0.04469		0.18253	0.00352
0.12416	0.04445		0.18497	0.00412
0.12473	0.04471		0.18742	0.00452
0.12502	0.04466		0.18986	0.00507
0.12573	0.04475		0.1923	0.00567
0.12625	0.04452		0.19474	0.00604
0.12661	0.0445		0.19718	0.00678
0.1271	0.04461		0.19962	0.00728
0.12757	0.04411		0.20206	0.00808
0.12819	0.04412		0.20451	0.00889
0.12868	0.04389		0.20695	0.00976
0.12906	0.04383		0.20939	0.0104
0.12973	0.04372		0.21183	0.01147
0.13016	0.04393		0.21427	0.01252
0.1306	0.04377		0.21671	0.01376
0.13121	0.04338		0.21915	0.01505
0.13158	0.04372		0.2216	0.01671
0.13217	0.04324		0.22404	0.01852
0.13273	0.04317		0.22648	0.02049
0.13303	0.04339		0.22892	0.02284
0.13368	0.04272		0.23136	0.0252
0.13421	0.04289		0.2338	0.02812
0.13458	0.04247		0.23624	0.03121
0.13517	0.0426		0.23869	0.0341
0.1356	0.04233		0.24113	0.0378
0.13616	0.04244		0.24357	0.04084
0.13667	0.04188		0.24601	0.04433
0.13704	0.042		0.24845	0.04758
0.13769	0.04194		0.25089	0.05074
0.13817	0.04169		0.25333	0.05373
0.13858	0.04159		0.25578	0.05643
0.13919	0.04146		0.25822	0.0584
0.13963	0.04133		0.26066	0.06021
0.14016	0.04112		0.2631	0.06085
0.14069	0.04099		0.26554	0.06146
0.14104	0.04058		0.26798	0.06097
0.14167	0.04048		0.27042	0.05999
0.14218	0.04071		0.27287	0.05809
0.14258	0.04052		0.27531	0.0556
0.14317	0.04044		0.27775	0.05171
0.14361	0.04022		0.28019	0.04859
0.14415	0.04003		0.28263	0.0442
0.14468	0.03975		0.28507	0.03977
0.145	0.03965		0.28751	0.03481
0.14574	0.03986		0.28996	0.03003
0.14593	0.03929		0.2924	0.02538
0.14657	0.03917		0.29484	0.02133
0.14721	0.03908		0.29728	0.01799
0.1475	0.03907		0.29972	0.01514
0.14815	0.03888		0.30216	0.0129
0.14873	0.03851		0.3046	0.01142
0.149	0.03807		0.30705	0.01021
0.14968	0.03816		0.30949	0.00939
0.15012	0.03831		0.31193	0.00897
0.15058	0.03771		0.31437	0.00869
0.15116	0.03768		0.31681	0.00853
0.15152	0.03751		0.31925	0.00875
0.15217	0.0374		0.32169	0.00883
0.15259	0.03712		0.32414	0.009
0.15298	0.03692		0.32658	0.00941
0.15368	0.03697		0.32902	0.00968
0.15406	0.03654		0.33146	0.01002
0.15457	0.03639		0.3339	0.01054
0.15519	0.03635		0.33634	0.01101
0.15555	0.03627		0.33878	0.0115
0.15616	0.03606		0.34122	0.01204
0.1567	0.03577		0.34367	0.0127
0.157	0.03577		0.34611	0.0132
0.15765	0.03549		0.34855	0.01406
0.15807	0.03498		0.35099	0.01476
0.15858	0.0353		0.35343	0.01583
0.15912	0.03498		0.35587	0.01668
0.15953	0.03489		0.35831	0.01788
0.16014	0.035		0.36076	0.01911
0.16061	0.03447		0.3632	0.02041
0.16103	0.03446		0.36564	0.02184
0.16167	0.03435		0.36808	0.02333
0.16212	0.03398		0.37052	0.02476
0.16258	0.0339		0.37296	0.02603
0.16316	0.03398		0.3754	0.02692
0.16353	0.03352		0.37785	0.02752
0.16416	0.03351		0.38029	0.02764
0.16465	0.03335		0.38273	0.02717
0.16502	0.03342		0.38517	0.02622
0.16564	0.03327		0.38761	0.02467
0.16612	0.0332		0.39005	0.02256
0.16657	0.03285		0.39249	0.02019
0.16709	0.03283		0.39494	0.01774
0.16756	0.03268		0.39738	0.01521
0.16814	0.03273		0.39982	0.01281
0.1686	0.03253		0.40226	0.01053
0.16902	0.03213		0.4047	0.00842
0.16963	0.03216		0.40714	0.00676
0.1701	0.03203		0.40958	0.00522
0.1706	0.03206		0.41203	0.00395
0.17117	0.0321		0.41447	0.00281
0.17141	0.03181		0.41691	0.002
0.17214	0.03202		0.41935	0.00116
0.17269	0.0318		0.42179	0.000546514
0.173	0.03149		0.42423	0.000208018
0.17364	0.03169		0.42667	-0.00035827
0.17408	0.03162		0.42912	-0.000604591
0.17459	0.03107		0.43156	-0.000745812
0.17513	0.03112		0.434	-0.00123
0.17545	0.03114		0.43644	-0.00125
0.17615	0.03119		0.43888	-0.00139
0.17654	0.03072		0.44132	-0.00173
0.17702	0.03078		0.44376	-0.00174
0.17765	0.03085		0.44621	-0.00171
0.17804	0.03081		0.44865	-0.00178
0.17854	0.03051		0.45109	-0.00186
0.17916	0.03063		0.45353	-0.00193
0.17949	0.03062		0.45597	-0.00187
0.18015	0.03048		0.45841	-0.002
0.18067	0.03054		0.46085	-0.00198
0.18102	0.03056		0.4633	-0.00201
0.18163	0.0303		0.46574	-0.0019
0.18206	0.03022		0.46818	-0.00201
0.18259	0.03008		0.47062	-0.00196
0.1831	0.03016		0.47306	-0.00194
0.18341	0.0301		0.4755	-0.00182
0.18413	0.03001		0.47794	-0.00184
0.18458	0.02991		0.48039	-0.00186
0.185	0.03001		0.48283	-0.00183
0.18559	0.02951		0.48527	-0.00181
0.18604	0.03024		0.48771	-0.00172
0.18658	0.02972		0.49015	-0.00171
0.18713	0.02948		0.49259	-0.00172
0.18747	0.02965		0.49503	-0.00161
0.18809	0.02946		0.49747	-0.00158
0.1886	0.02943		0.49992	-0.00163
0.18899	0.02948		0.50236	-0.00161
0.18959	0.02927		0.5048	-0.00149
0.19008	0.02929		0.50724	-0.0014
0.19057	0.02937		0.50968	-0.0014
0.19113	0.02914		0.51212	-0.00136
0.19148	0.02903		0.51456	-0.00131
0.19207	0.02913		0.51701	-0.00117
0.1926	0.0291		0.51945	-0.00125
0.193	0.02911		0.52189	-0.00109
0.19359	0.02897		0.52433	-0.00111
0.19408	0.02896		0.52677	-0.00104
0.19457	0.02892		0.52921	-0.000963328
0.19508	0.02902		0.53165	-0.000910078
0.19548	0.02911		0.5341	-0.000831915
0.19615	0.02872		0.53654	-0.000713582
0.19658	0.02861		0.53898	-0.000749705
0.19699	0.02904		0.54142	-0.000663446
0.19758	0.02876		0.54386	-0.000555233
0.19802	0.0286		0.5463	-0.000523626
0.19858	0.02874		0.54874	-0.00050027
0.19912	0.02881		0.55119	-0.000421952
0.19942	0.02877		0.55363	-0.00034597
0.20012	0.02865		0.55607	-0.000304086
0.20065	0.02888		0.55851	-0.000255507
0.20097	0.02868		0.56095	-0.000106344
0.20163	0.02854		0.56339	-9.94935e-05
0.20193	0.02867		0.56583	-0.000115219
0.20258	0.02822		0.56828	-4.00154e-05
0.20312	0.02849		0.57072	-4.74891e-05
0.20343	0.02835		0.57316	0.000116309
0.20405	0.02833		0.5756	-1.71272e-06
0.2046	0.0283		0.57804	7.31799e-05
0.20498	0.02838		0.58048	9.41997e-05
0.20559	0.02829		0.58292	0.000161619
0.20596	0.02822		0.58537	0.000151187
0.20657	0.02828		0.58781	0.000256441
0.2071	0.02829		0.59025	0.000315452
0.20743	0.02844		0.59269	0.000336783
0.20811	0.02838		0.59513	0.000389411
0.20858	0.02828		0.59757	0.000485634
0.20898	0.02827		0.60001	0.000610663
0.20961	0.02823		0.60246	0.000584349
0.20995	0.02802		0.6049	0.00052783
0.21056	0.02833		0.60734	0.000745189
0.21113	0.02831		0.60978	0.00071436
0.21144	0.0283		0.61222	0.0008984
0.21211	0.02831		0.61466	0.000819304
0.21258	0.02814		0.6171	0.000907742
0.21299	0.02846		0.61955	0.00106
0.21357	0.02829		0.62199	0.00119
0.214	0.02829		0.62443	0.00128
0.21455	0.02838		0.62687	0.00133
0.21508	0.02808		0.62931	0.00155
0.21545	0.02836		0.63175	0.00159
0.21607	0.0283		0.63419	0.00178
0.2166	0.02825		0.63664	0.00197
0.21698	0.02822		0.63908	0.00209
0.21758	0.02854		0.64152	0.00232
0.21802	0.02834		0.64396	0.0023
0.21856	0.02845		0.6464	0.00249
0.2191	0.02854		0.64884	0.00275
0.21947	0.0284		0.65128	0.00279
0.22008	0.02841		0.65372	0.00291
0.22057	0.02857		0.65617	0.00312
0.22098	0.02861		0.65861	0.00305
0.22163	0.02832		0.66105	0.00308
0.22189	0.02846		0.66349	0.0032
0.22257	0.02866		0.66593	0.00307
0.22304	0.02883		0.66837	0.00315
0.22339	0.0288		0.67081	0.00328
0.22412	0.02892		0.67326	0.00315
0.2246	0.02865		0.6757	0.00315
0.22497	0.02875		0.67814	0.00344
0.22562	0.0289		0.68058	0.00332
0.22588	0.02881		0.68302	0.00344
0.22657	0.02908		0.68546	0.00359
0.22712	0.02896		0.6879	0.00382
0.2274	0.02879		0.69035	0.0039
0.2281	0.02921		0.69279	0.00395
0.22853	0.02941		0.69523	0.0045
0.22899	0.02917		0.69767	0.00466
0.22943	0.02916		0.70011	0.00493
0.22986	0.02958		0.70255	0.00522
0.23057	0.02942		0.70499	0.00555
0.23105	0.02956		0.70744	0.00592
0.23141	0.02961		0.70988	0.00599
0.23207	0.02939		0.71232	0.00618
0.23247	0.02964		0.71476	0.00643
0.23299	0.02985		0.7172	0.00665
0.23357	0.02992		0.71964	0.00658
0.23394	0.03013		0.72208	0.00688
0.23455	0.03044		0.72453	0.00698
0.23506	0.03029		0.72697	0.00705
0.23542	0.03058		0.72941	0.00718
0.23606	0.03061		0.73185	0.00724
0.23651	0.03078		0.73429	0.00737
0.23698	0.03088		0.73673	0.00763
0.23752	0.03105		0.73917	0.00757
0.23791	0.03112		0.74162	0.00776
0.23856	0.03129		0.74406	0.00811
0.23902	0.03139		0.7465	0.00814
0.23941	0.03153		0.74894	0.00838
0.24005	0.03163		0.75138	0.00844
0.24051	0.03195		0.75382	0.00873
0.24097	0.03184		0.75626	0.0092
0.24156	0.03207		0.75871	0.00941
0.24193	0.03239		0.76115	0.00978
0.24254	0.03281		0.76359	0.00997
0.24303	0.03249		0.76603	0.01035
0.2434	0.03265		0.76847	0.01039
0.24404	0.03321		0.77091	0.01106
0.24454	0.0334		0.77335	0.01124
0.24498	0.03361		0.7758	0.01156
0.24553	0.03375		0.77824	0.01207
0.24596	0.03411		0.78068	0.01248
0.24653	0.03408		0.78312	0.01277
0.24701	0.0345		0.78556	0.01318
0.24739	0.03484		0.788	0.01365
0.24807	0.03513		0.79044	0.01395
0.24831	0.03523		0.79289	0.01453
0.24897	0.03545		0.79533	0.01475
0.24956	0.03577		0.79777	0.01517
0.24981	0.03625		0.80021	0.0154
0.25054	0.0365		0.80265	0.01556
0.25108	0.03686		0.80509	0.01603
0.25139	0.03722		0.80753	0.01623
0.25204	0.03725		0.80997	0.01641
0.25241	0.03789		0.81242	0.01672
0.25297	0.03824		0.81486	0.01688
0.25351	0.03862		0.8173	0.01688
0.25382	0.0391		0.81974	0.01711
0.25455	0.03959		0.82218	0.01725
0.25508	0.04008		0.82462	0.01733
0.25537	0.04078		0.82706	0.01747
0.25604	0.04131		0.82951	0.01783
0.25642	0.04154		0.83195	0.01822
0.25698	0.04213		0.83439	0.01827
0.25756	0.04259		0.83683	0.01874
0.25787	0.04347		0.83927	0.01901
0.25851	0.04409		0.84171	0.01943
0.25905	0.0449		0.84415	0.01991
0.2594	0.04552		0.8466	0.02019
0.26001	0.04638		0.84904	0.02072
0.2604	0.04721		0.85148	0.02128
0.26097	0.04764		0.85392	0.02161
0.26148	0.04889		0.85636	0.0221
0.26181	0.04975		0.8588	0.02255
0.2625	0.05056		0.86124	0.02311
0.26297	0.05145		0.86369	0.02349
0.26338	0.0526		0.86613	0.02406
0.26398	0.05342		0.86857	0.02448
0.26444	0.05449		0.87101	0.0251
0.26496	0.05538		0.86857	0.01335
0.2655	0.05664		0.86613	0.0075
0.26588	0.05774		0.86369	0.0036
0.26648	0.05878		0.86124	0.000577654
0.26699	0.06006		0.8588	-0.00165
0.26739	0.06131		0.85636	-0.00329
0.26798	0.06243		0.85392	-0.00468
0.26841	0.06353		0.85148	-0.00606
0.26896	0.06485		0.84904	-0.00717
0.26951	0.06619		0.8466	-0.00799
0.26989	0.06722		0.84415	-0.00898
0.27047	0.06814		0.84171	-0.00956
0.27098	0.06932		0.83927	-0.01057
0.27139	0.07022		0.83683	-0.01111
0.27197	0.07102		0.83439	-0.01188
0.27242	0.07172		0.83195	-0.01244
0.27299	0.07301		0.82951	-0.01309
0.27349	0.07343		0.82706	-0.01361
0.27379	0.07402		0.82462	-0.01433
0.2745	0.07454		0.82218	-0.0147
0.27496	0.07503		0.81974	-0.01526
0.27537	0.07497		0.8173	-0.01561
0.276	0.07531		0.81486	-0.01641
0.27637	0.07519		0.81242	-0.01649
0.27697	0.07515		0.80997	-0.01683
0.27745	0.0748		0.80753	-0.01728
0.27781	0.0743		0.80509	-0.0176
0.27849	0.07386		0.80265	-0.01787
0.27888	0.07311		0.80021	-0.01793
0.27941	0.07227		0.79777	-0.01812
0.28002	0.07137		0.79533	-0.01844
0.28038	0.07045		0.79289	-0.01868
0.28082	0.06917		0.79044	-0.0184
0.28152	0.06841		0.788	-0.0186
0.28182	0.06723		0.78556	-0.01867
0.28247	0.06605		0.78312	-0.01855
0.28297	0.06481		0.78068	-0.01867
0.2834	0.06318		0.77824	-0.01867
0.28394	0.06191		0.7758	-0.01867
0.28436	0.06081		0.77335	-0.01864
0.28498	0.05938		0.77091	-0.01862
0.28545	0.0579		0.76847	-0.0187
0.28579	0.05651		0.76603	-0.01879
0.28646	0.05511		0.76359	-0.01864
0.28692	0.05401		0.76115	-0.01878
0.28737	0.05254		0.75871	-0.01867
0.28797	0.05139		0.75626	-0.01874
0.28831	0.05013		0.75382	-0.01858
0.28895	0.04906		0.75138	-0.01875
0.28949	0.04777		0.74894	-0.01868
0.28983	0.04641		0.7465	-0.01873
0.29046	0.04548		0.74406	-0.01863
0.29094	0.04443		0.74162	-0.01851
0.29138	0.04341		0.73917	-0.01853
0.29195	0.04196		0.73673	-0.01847
0.29237	0.04146		0.73429	-0.01845
0.29293	0.04039		0.73185	-0.01843
0.29347	0.03975		0.72941	-0.01818
0.29381	0.03845		0.72697	-0.01811
0.29447	0.03799		0.72453	-0.01798
0.29493	0.03667		0.72208	-0.01805
0.29538	0.03627		0.71964	-0.01784
0.29593	0.03542		0.7172	-0.01789
0.2964	0.03457		0.71476	-0.01764
0.29696	0.03389		0.71232	-0.01752
0.29745	0.0333		0.70988	-0.01749
0.29783	0.03262		0.70744	-0.01761
0.2985	0.03204		0.70499	-0.01745
0.29888	0.03159		0.70255	-0.01746
0.29939	0.03094		0.70011	-0.01742
0.29997	0.03009		0.69767	-0.01734
0.30026	0.02985		0.69523	-0.01736
0.30096	0.02898		0.69279	-0.01726
0.30149	0.02868		0.69035	-0.01725
0.30179	0.02801		0.6879	-0.01737
0.30247	0.02754		0.68546	-0.01721
0.3029	0.02725		0.68302	-0.01716
0.30337	0.02685		0.68058	-0.01705
0.30398	0.02648		0.67814	-0.01685
0.30422	0.0259		0.6757	-0.0167
0.30491	0.02546		0.67326	-0.01653
0.30548	0.02505		0.67081	-0.01631
0.30579	0.0247		0.66837	-0.01607
0.30628	0.02438		0.66593	-0.01582
0.30688	0.02402		0.66349	-0.01559
0.30738	0.02329		0.66105	-0.01519
0.30792	0.02283		0.65861	-0.01491
0.30827	0.02251		0.65617	-0.01466
0.30896	0.022		0.65372	-0.0143
0.30942	0.02193		0.65128	-0.01396
0.3098	0.02138		0.64884	-0.01368
0.31044	0.0211		0.6464	-0.01341
0.31083	0.02088		0.64396	-0.01305
0.31138	0.02053		0.64152	-0.01297
0.31197	0.02009		0.63908	-0.01277
0.31233	0.01972		0.63664	-0.01262
0.31294	0.0196		0.63419	-0.01226
0.31349	0.01911		0.63175	-0.0122
0.31381	0.01863		0.62931	-0.01184
0.31441	0.0185		0.62687	-0.0117
0.31491	0.01776		0.62443	-0.01153
0.31537	0.01748		0.62199	-0.01125
0.31593	0.01725		0.61955	-0.01101
0.3163	0.01696		0.6171	-0.01079
0.31693	0.01673		0.61466	-0.01044
0.31744	0.01632		0.61222	-0.01037
0.3178	0.01599		0.60978	-0.01017
0.31842	0.01594		0.60734	-0.01005
0.31893	0.01548		0.6049	-0.00981
0.31937	0.01511		0.60246	-0.00964
0.31994	0.01512		0.60001	-0.00942
0.32034	0.01488		0.59757	-0.00931
0.32093	0.01446		0.59513	-0.00924
0.32142	0.0143		0.59269	-0.00918
0.32183	0.01419		0.59025	-0.00898
0.32243	0.01379		0.58781	-0.00873
0.32289	0.01319		0.58537	-0.00881
0.32337	0.01344		0.58292	-0.00863
0.32395	0.01284		0.58048	-0.00852
0.32431	0.01274		0.57804	-0.00847
0.32497	0.01237		0.5756	-0.00841
0.32523	0.01236		0.57316	-0.00847
0.32578	0.01179		0.57072	-0.00829
0.32647	0.01156		0.56828	-0.00827
0.32679	0.01123		0.56583	-0.0083
0.32737	0.01112		0.56339	-0.00813
0.32797	0.01089		0.56095	-0.00823
0.32824	0.01077		0.55851	-0.00819
0.32894	0.01038		0.55607	-0.00821
0.32946	0.01032		0.55363	-0.00827
0.32979	0.01001		0.55119	-0.00816
0.33044	0.00993		0.54874	-0.00821
0.3309	0.00974		0.5463	-0.00816
0.33137	0.00941		0.54386	-0.00829
0.33178	0.00923		0.54142	-0.00823
0.33223	0.00896		0.53898	-0.00829
0.33293	0.00865		0.53654	-0.00826
0.33338	0.00871		0.5341	-0.0084
0.33381	0.00839		0.53165	-0.00842
0.33442	0.00828		0.52921	-0.00846
0.33486	0.0081		0.52677	-0.00844
0.33537	0.00818		0.52433	-0.00865
0.33594	0.00776		0.52189	-0.00865
0.33626	0.00788		0.51945	-0.0086
0.33692	0.00749		0.51701	-0.0087
0.33742	0.00743		0.51456	-0.0087
0.33782	0.00717		0.51212	-0.00871
0.33838	0.00716		0.50968	-0.00877
0.33884	0.007		0.50724	-0.00869
0.33938	0.0068		0.5048	-0.00871
0.33986	0.00657		0.50236	-0.00881
0.34025	0.00641		0.49992	-0.00867
0.34091	0.00594		0.49747	-0.00876
0.34139	0.00604		0.49503	-0.00863
0.34179	0.00604		0.49259	-0.00861
0.34239	0.00566		0.49015	-0.00863
0.34286	0.00574		0.48771	-0.00867
0.34336	0.00553		0.48527	-0.00848
0.3439	0.00539		0.48283	-0.00854
0.34426	0.00545		0.48039	-0.00856
0.34488	0.00511		0.47794	-0.00841
0.34539	0.00506		0.4755	-0.00854
0.3458	0.00481		0.47306	-0.00839
0.34637	0.00492		0.47062	-0.00838
0.34684	0.00455		0.46818	-0.00831
0.34736	0.00451		0.46574	-0.00827
0.3479	0.00458		0.4633	-0.00828
0.34829	0.0043		0.46085	-0.00823
0.34885	0.00413		0.45841	-0.00817
0.34938	0.00418		0.45597	-0.00804
0.34979	0.00399		0.45353	-0.00816
0.35045	0.00392		0.45109	-0.00795
0.35065	0.0037		0.44865	-0.00803
0.35136	0.00375		0.44621	-0.00802
0.3519	0.00343		0.44376	-0.00805
0.35223	0.00359		0.44132	-0.00802
0.35291	0.00324		0.43888	-0.00815
0.35332	0.00329		0.43644	-0.00814
0.3538	0.0031		0.434	-0.00815
0.3544	0.00306		0.43156	-0.00822
0.35469	0.00296		0.42912	-0.0084
0.35536	0.00288		0.42667	-0.00847
0.35591	0.00283		0.42423	-0.0086
0.3562	0.0029		0.42179	-0.00898
0.35689	0.00282		0.41935	-0.00935
0.35726	0.00254		0.41691	-0.00976
0.35778	0.00241		0.41447	-0.01023
0.3584	0.00234		0.41203	-0.01072
0.35874	0.0026		0.40958	-0.01129
0.35937	0.00267		0.40714	-0.01204
0.35994	0.00241		0.4047	-0.01291
0.36023	0.00239		0.40226	-0.01381
0.36088	0.00217		0.39982	-0.01494
0.36134	0.00216		0.39738	-0.01616
0.3618	0.00206		0.39494	-0.01748
0.36238	0.00219		0.39249	-0.01877
0.36273	0.00208		0.39005	-0.02037
0.36337	0.00223		0.38761	-0.02216
0.36388	0.00211		0.38517	-0.02384
0.36421	0.00199		0.38273	-0.02553
0.36488	0.00179		0.38029	-0.02712
0.36533	0.00188		0.37785	-0.02858
0.36577	0.00188		0.3754	-0.03006
0.36639	0.00178		0.37296	-0.03097
0.36676	0.00176		0.37052	-0.03167
0.36736	0.00196		0.36808	-0.03181
0.36789	0.00168		0.36564	-0.03156
0.36822	0.00174		0.3632	-0.03084
0.36884	0.00154		0.36076	-0.02991
0.36936	0.00168		0.35831	-0.02863
0.36979	0.00169		0.35587	-0.02742
0.37036	0.00159		0.35343	-0.026
0.3708	0.00134		0.35099	-0.02493
0.37134	0.00168		0.34855	-0.02395
0.37186	0.00165		0.34611	-0.02287
0.37225	0.00155		0.34367	-0.02214
0.37286	0.00171		0.34122	-0.02136
0.37337	0.00147		0.33878	-0.02072
0.37378	0.00153		0.33634	-0.02012
0.37436	0.00151		0.3339	-0.01962
0.3748	0.0014		0.33146	-0.01912
0.37537	0.00154		0.32902	-0.01859
0.37586	0.00108		0.32658	-0.01821
0.37619	0.00133		0.32414	-0.0179
0.37689	0.00147		0.32169	-0.01758
0.37736	0.00138		0.31925	-0.01732
0.3778	0.0014		0.31681	-0.01729
0.37838	0.00142		0.31437	-0.01706
0.37875	0.00155		0.31193	-0.01723
0.37939	0.00143		0.30949	-0.0171
0.3799	0.00124		0.30705	-0.01748
0.38019	0.00155		0.3046	-0.01801
0.38089	0.00126		0.30216	-0.01882
0.38128	0.00146		0.29972	-0.01998
0.38178	0.00122		0.29728	-0.02136
0.38236	0.00137		0.29484	-0.02322
0.3827	0.00136		0.2924	-0.02547
0.38331	0.00145		0.28996	-0.02855
0.38391	0.00139		0.28751	-0.03156
0.38424	0.0012		0.28507	-0.03516
0.38485	0.00127		0.28263	-0.03891
0.38533	0.00129		0.28019	-0.04286
0.38581	0.00128		0.27775	-0.04662
0.38633	0.00134		0.27531	-0.05004
0.38668	0.00131		0.27287	-0.05367
0.38739	0.00147		0.27042	-0.05685
0.38788	0.0014		0.26798	-0.05996
0.38819	0.00125		0.26554	-0.06264
0.38885	0.00151		0.2631	-0.06487
0.38925	0.00137		0.26066	-0.06655
0.38977	0.00143		0.25822	-0.068
0.39035	0.00153		0.25578	-0.06845
0.39075	0.00132		0.25333	-0.06884
0.39133	0.00141		0.25089	-0.06837
0.39186	0.00141		0.24845	-0.06717
0.39219	0.00158		0.24601	-0.06541
0.3928	0.00163		0.24357	-0.06332
0.39326	0.00179		0.24113	-0.06061
0.39377	0.00149		0.23869	-0.05817
0.39431	0.00154		0.23624	-0.05465
0.39476	0.00141		0.2338	-0.05137
0.39532	0.00165		0.23136	-0.04822
0.39583	0.00153		0.22892	-0.04489
0.3962	0.00166		0.22648	-0.04199
0.39681	0.00155		0.22404	-0.03935
0.39732	0.0016		0.2216	-0.03671
0.39776	0.00167		0.21915	-0.03429
0.39833	0.00194		0.21671	-0.0324
0.39875	0.00171		0.21427	-0.03041
0.3993	0.00194		0.21183	-0.02885
0.39981	0.00162		0.20939	-0.02719
0.40022	0.00194		0.20695	-0.02583
0.40084	0.00176		0.20451	-0.02446
0.40118	0.00177		0.20206	-0.02312
0.40177	0.00173		0.19962	-0.02195
0.40233	0.00182		0.19718	-0.02074
0.40264	0.00201		0.19474	-0.01974
0.40338	0.00198		0.1923	-0.01884
0.40378	0.00169		0.18986	-0.018
0.40418	0.00186		0.18742	-0.01709
0.40485	0.00217		0.18497	-0.0165
0.40527	0.00208		0.18253	-0.0157
0.40578	0.00196		0.18009	-0.01531
0.40636	0.00229		0.17765	-0.01489
0.40663	0.00186		0.17521	-0.01471
0.40732	0.00227		0.17277	-0.01443
0.40783	0.00219		0.17033	-0.01445
0.40819	0.00229		0.16789	-0.01429
0.40867	0.0023		0.16544	-0.01423
0.4092	0.00243		0.163	-0.01424
0.40981	0.00224		0.16056	-0.01396
0.41032	0.00226		0.15812	-0.01395
0.41061	0.00271		0.15568	-0.01381
0.41132	0.00229		0.15324	-0.01365
0.4118	0.00224		0.1508	-0.01367
0.41219	0.00246		0.14835	-0.01321
0.41283	0.00278		0.14591	-0.01319
0.41325	0.00287		0.14347	-0.01281
0.41377	0.00265		0.14103	-0.0127
0.41436	0.00274		0.13859	-0.01242
0.4147	0.00266		0.13615	-0.01181
0.41531	0.00284		0.13371	-0.01161
0.4158	0.00255		0.13126	-0.01145
0.41622	0.00289		0.12882	-0.01104
0.41678	0.00277		0.12638	-0.01088
0.41721	0.00311		0.12394	-0.0104
0.41778	0.00296		0.1215	-0.01006
0.41831	0.00322		0.11906	-0.00981
0.41866	0.00343		0.11662	-0.00979
0.4193	0.0034		0.11417	-0.00955
0.41979	0.00318		0.11173	-0.00954
0.42019	0.00325		0.10929	-0.00956
0.4208	0.0035		0.10685	-0.00941
0.42124	0.00359		0.10441	-0.00946
0.42176	0.00365		0.10197	-0.00942
0.42229	0.00339		0.09953	-0.00954
0.42269	0.00353		0.09708	-0.00951
0.4233	0.00369		0.09464	-0.00971
0.42379	0.00386		0.0922	-0.00994
0.42419	0.00391		0.08976	-0.01009
0.4248	0.00401		0.08732	-0.01025
0.42523	0.00392		0.08488	-0.01062
0.42576	0.00406		0.08244	-0.01086
0.42634	0.00448		0.07999	-0.01127
0.42664	0.00434		0.07755	-0.01149
0.42735	0.00423		0.07511	-0.01194
0.4277	0.00439		0.07267	-0.01253
0.42818	0.00458		0.07023	-0.01288
0.42884	0.00466		0.06779	-0.01361
0.42917	0.00488		0.06535	-0.0142
0.42976	0.00488		0.0629	-0.01501
0.43034	0.00517		0.06046	-0.01584
0.43065	0.00507		0.05802	-0.01662
0.43131	0.00496		0.05558	-0.01797
0.43187	0.00529		0.05314	-0.01911
0.43222	0.00517		0.0507	-0.02066
0.43279	0.00533		0.04826	-0.02218
0.43315	0.00548		0.04581	-0.02413
0.43378	0.00559		0.04337	-0.0263
0.43425	0.00572		0.04093	-0.02842
0.43463	0.00565		0.04337	-0.01091
0.4353	0.00577
0.43577	0.0059
0.43621	0.00589
0.4368	0.00626
0.43726	0.00684
0.43778	0.0065
0.43834	0.00659
0.43872	0.00675
0.43929	0.00687
0.43973	0.00684
0.44024	0.00741
0.44074	0.00731
0.44119	0.0075
0.44177	0.00762
0.44225	0.00786
0.44264	0.00792
0.44327	0.00807
0.44374	0.00813
0.44417	0.00859
0.44479	0.00846
0.44518	0.00844
0.44576	0.00889
0.44626	0.00861
0.44664	0.00892
0.44724	0.00903
0.44775	0.00909
0.44818	0.00959
0.44876	0.00976
0.44916	0.00974
0.44973	0.00998
0.45028	0.01004
0.45065	0.01059
0.45122	0.01057
0.45175	0.0106
0.45218	0.01083
0.45279	0.01113
0.45299	0.01107
0.45375	0.01148
0.45431	0.0117
0.45468	0.01148
0.45527	0.01219
0.45572	0.01216
0.45621	0.01246
0.45674	0.01246
0.45705	0.01299
0.45777	0.01311
0.45831	0.01306
0.4586	0.01364
0.45926	0.01358
0.45975	0.01393
0.46017	0.01384
0.46078	0.01435
0.46112	0.01472
0.46175	0.01466
0.46232	0.015
0.46265	0.01522
0.46323	0.01513
0.46372	0.01561
0.46423	0.01573
0.46476	0.01601
0.46501	0.01612
0.46575	0.01644
0.46629	0.01655
0.46659	0.01676
0.46726	0.0172
0.46772	0.01728
0.46817	0.01736
0.46876	0.01771
0.46914	0.01803
0.46972	0.01812
0.47024	0.01853
0.47061	0.0189
0.47123	0.01893
0.47171	0.01928
0.47217	0.01933
0.47273	0.01937
0.47317	0.0199
0.47373	0.02012
0.47423	0.02046
0.47464	0.02047
0.47524	0.02084
0.47573	0.02103
0.47618	0.02122
0.47673	0.02155
0.47716	0.02178
0.47776	0.02183
0.4782	0.02197
0.47858	0.02238
0.47926	0.02251
0.47969	0.02274
0.48023	0.02308
0.48074	0.02329
0.48099	0.02341
0.48174	0.02357
0.48223	0.02359
0.48258	0.0242
0.48328	0.02446
0.4836	0.02459
0.48415	0.02486
0.48474	0.02497
0.48503	0.02533
0.48572	0.02527
0.48624	0.02559
0.48666	0.0257
0.48721	0.02611
0.48762	0.02629
0.48823	0.02655
0.48872	0.02674
0.48905	0.02709
0.48974	0.02745
0.49024	0.0275
0.49057	0.02763
0.49124	0.02796
0.49163	0.0281
0.49217	0.02844
0.49272	0.02841
0.4931	0.02885
0.49371	0.02882
0.4942	0.02897
0.49462	0.02909
0.49519	0.02959
0.49563	0.02958
0.49616	0.02987
0.49667	0.03004
0.49708	0.03028
0.4977	0.0306
0.4982	0.03105
0.49859	0.03099
0.49918	0.0313
0.49967	0.03142
0.50017	0.03203
0.50071	0.03183
0.5011	0.03227
0.50167	0.03226
0.50218	0.03263
0.50262	0.03287
0.50324	0.03335
0.50356	0.03334
0.50424	0.03353
0.50465	0.03384
0.50501	0.03423
0.50577	0.03442
0.50612	0.03464
0.50658	0.03492
0.50722	0.03512
0.50758	0.03531
0.50816	0.03532
0.50874	0.03553
0.50906	0.03583
0.5097	0.03613
0.51018	0.03611
0.51058	0.03688
0.51099	0.03672
0.51158	0.03723
0.5122	0.03759
0.51268	0.03779
0.51301	0.03782
0.51367	0.03803
0.51417	0.03855
0.51457	0.03864
0.51518	0.03857
0.51558	0.03936
0.51616	0.03934
0.51673	0.03991
0.51711	0.04013
0.51768	0.04003
0.5182	0.04063
0.51861	0.04091
0.51916	0.04112
0.51958	0.04132
0.52017	0.04172
0.52068	0.04189
0.52102	0.04202
0.52166	0.04247
0.52216	0.04247
0.52259	0.04311
0.52316	0.0433
0.52359	0.04354
0.52414	0.04382
0.52466	0.04434
0.52505	0.04471
0.52566	0.04503
0.52616	0.0452
0.52658	0.04569
0.52716	0.04595
0.52763	0.04619
0.52815	0.04671
0.5287	0.04706
0.52899	0.04739
0.52972	0.0476
0.53004	0.04816
0.53057	0.04844
0.5312	0.04885
0.53153	0.04924
0.53214	0.0495
0.53271	0.04977
0.53306	0.05073
0.53367	0.05073
0.53412	0.05163
0.53463	0.0517
0.53514	0.0519
0.53549	0.0525
0.53616	0.05312
0.53669	0.05331
0.53699	0.05395
0.53769	0.05451
0.5381	0.05466
0.53859	0.05522
0.53918	0.05554
0.53955	0.05627
0.54015	0.05677
0.54069	0.05745
0.54106	0.05776
0.54164	0.05842
0.54204	0.05889
0.5426	0.05912
0.54312	0.06034
0.54349	0.06075
0.54414	0.06103
0.5446	0.06168
0.54499	0.06211
0.54565	0.06313
0.54607	0.06341
0.54657	0.06434
0.54715	0.06484
0.54755	0.06512
0.54812	0.06609
0.54865	0.0667
0.54902	0.0672
0.5496	0.06792
0.55008	0.06861
0.55056	0.06927
0.55114	0.06977
0.55153	0.07076
0.5521	0.07145
0.55262	0.07248
0.55301	0.07302
0.55362	0.07361
0.5541	0.07431
0.55457	0.07528
0.55515	0.07598
0.55538	0.07672
0.5561	0.07778
0.55667	0.07863
0.55702	0.07966
0.55763	0.0805
0.55797	0.08096
0.5586	0.08191
0.55916	0.08276
0.5594	0.08386
0.56013	0.08463
0.56056	0.08559
0.56099	0.08638
0.56162	0.08728
0.56193	0.08819
0.56255	0.08927
0.56316	0.09056
0.56347	0.09149
0.56413	0.09272
0.56465	0.09367
0.56505	0.09432
0.56558	0.09545
0.566	0.09677
0.5666	0.09796
0.56714	0.099
0.56742	0.10041
0.56812	0.10096
0.56859	0.10256
0.56898	0.1036
0.56961	0.10506
0.57001	0.10621
0.57056	0.10729
0.57112	0.10851
0.57148	0.11013
0.57208	0.11115
0.57259	0.11288
0.57299	0.11418
0.57358	0.11526
0.57399	0.1166
0.57454	0.11808
0.5751	0.11943
0.57544	0.12092
0.57605	0.12238
0.57659	0.12377
0.577	0.12544
0.57757	0.12702
0.57803	0.12852
0.57853	0.13049
0.57907	0.13182
0.57947	0.13315
0.58011	0.13505
0.58046	0.13676
0.58099	0.13852
0.58151	0.14005
0.5819	0.14187
0.58256	0.14346
0.58313	0.14523
0.58338	0.147
0.58413	0.14881
0.58449	0.15063
0.58498	0.15271
0.58559	0.15455
0.58591	0.15635
0.58656	0.15845
0.58708	0.16011
0.58741	0.16251
0.588	0.1647
0.58852	0.16648
0.58903	0.16897
0.58955	0.17086
0.5899	0.17275
0.59058	0.17502
0.59104	0.17732
0.59139	0.17951
0.59205	0.18189
0.59251	0.18399
0.59297	0.18644
0.59357	0.18871
0.5939	0.19131
0.59453	0.19335
0.59506	0.19612
0.59542	0.19839
0.59601	0.20068
0.59646	0.20322
0.59697	0.2059
0.59753	0.20871
0.59788	0.21092
0.59851	0.21334
0.59901	0.21634
0.59939	0.21912
0.60001	0.22185
0.6005	0.22463
0.60097	0.22724
0.60153	0.22996
0.60187	0.23284
0.6025	0.23565
0.60299	0.23839
0.6034	0.24169
0.60399	0.24448
0.60449	0.24757
0.60496	0.25061
0.60553	0.25362
0.60584	0.25654
0.60654	0.25985
0.60686	0.26296
0.60738	0.26592
0.60803	0.26923
0.60836	0.27276
0.60896	0.27595
0.60954	0.2793
0.60986	0.2826
0.61048	0.28603
0.61098	0.2891
0.61141	0.2929
0.61198	0.29628
0.61233	0.29994
0.61296	0.3028
0.6135	0.30672
0.61378	0.30996
0.61451	0.3141
0.61502	0.3174
0.6154	0.32098
0.61598	0.32484
0.61635	0.32834
0.61697	0.3325
0.61752	0.33598
0.61786	0.33992
0.6185	0.34384
0.61894	0.34763
0.61943	0.3516
0.61998	0.35545
0.62034	0.35944
0.62095	0.36336
0.6215	0.3673
0.62181	0.37167
0.62245	0.37538
0.62298	0.37976
0.62338	0.38393
0.62397	0.38794
0.62439	0.3919
0.62495	0.39625
0.62546	0.40009
0.62583	0.40454
0.62643	0.40869
0.62694	0.41303
0.62737	0.41728
0.62794	0.42143
0.62837	0.42621
0.62892	0.43022
0.62945	0.43442
0.62982	0.43884
0.63041	0.44335
0.63094	0.44767
0.63138	0.45211
0.63197	0.45654
0.6322	0.46101
0.63295	0.46543
0.63346	0.47
0.63386	0.47424
0.63444	0.47899
0.63486	0.48356
0.63539	0.48781
0.63593	0.49249
0.6362	0.49684
0.63696	0.50145
0.63735	0.50547
0.63778	0.51037
0.63842	0.51487
0.63875	0.51953
0.63936	0.52393
0.63995	0.52844
0.64027	0.53269
0.6409	0.53724
0.64143	0.54144
0.64182	0.54595
0.64239	0.55056
0.64277	0.55485
0.64338	0.55901
0.64393	0.56336
0.64418	0.56788
0.64489	0.57203
0.64536	0.57649
0.64578	0.58077
0.64638	0.58511
0.6468	0.58931
0.64734	0.59326
0.64789	0.59753
0.64828	0.60187
0.64887	0.60567
0.64934	0.6097
0.64977	0.61366
0.65036	0.61756
0.65074	0.62137
0.65134	0.62559
0.65192	0.62922
0.65223	0.63304
0.65283	0.63667
0.65337	0.64036
0.65377	0.64376
0.65435	0.64739
0.65479	0.65106
0.65532	0.65427
0.65583	0.65727
0.65625	0.66081
0.65689	0.66405
0.65724	0.66726
0.65777	0.67028
0.65833	0.67331
0.65866	0.67663
0.65939	0.67921
0.65986	0.68208
0.66018	0.68486
0.66086	0.68753
0.66132	0.68992
0.66177	0.69269
0.66236	0.69463
0.66267	0.69703
0.66334	0.69943
0.66387	0.70153
0.66417	0.70377
0.66482	0.70569
0.66524	0.70768
0.6658	0.70931
0.66631	0.71134
0.66665	0.71304
0.66734	0.71463
0.6678	0.71587
0.66817	0.71767
0.66881	0.71885
0.66925	0.72012
0.66976	0.72114
0.67032	0.7224
0.67068	0.72357
0.67128	0.72451
0.67178	0.72558
0.6722	0.72596
0.67278	0.72704
0.67322	0.72767
0.67377	0.72831
0.67428	0.72881
0.67463	0.72931
0.67525	0.72937
0.6758	0.72962
0.67619	0.73
0.67678	0.73023
0.67723	0.73008
0.67774	0.73012
0.67828	0.7302
0.67869	0.73015
0.67927	0.73003
0.67975	0.7295
0.68019	0.72927
0.68077	0.72872
0.68122	0.72835
0.68175	0.72835
0.68228	0.72732
0.68261	0.72687
0.68332	0.72626
0.6837	0.72577
0.68417	0.72472
0.68484	0.72391
0.68515	0.72348
0.68575	0.72226
0.68632	0.72124
0.68666	0.72057
0.68729	0.71935
0.68778	0.71829
0.68823	0.71749
0.68878	0.71625
0.6891	0.7149
0.68977	0.71391
0.69026	0.71255
0.69061	0.71111
0.6913	0.71016
0.69173	0.70833
0.69218	0.70726
0.6928	0.70594
0.69316	0.70414
0.69375	0.70285
0.6943	0.70147
0.69468	0.70008
0.69525	0.69835
0.69568	0.69675
0.69624	0.69521
0.69677	0.69387
0.69709	0.69194
0.69774	0.69029
0.69823	0.68829
0.69862	0.68731
0.69926	0.68535
0.69973	0.68343
0.70018	0.68157
0.70076	0.68024
0.70116	0.6782
0.70174	0.67648
0.70227	0.67455
0.70263	0.67272
0.70325	0.67096
0.70375	0.66898
0.70417	0.66715
0.70476	0.66539
0.70517	0.66339
0.70574	0.66158
0.70626	0.65941
0.70663	0.65774
0.70723	0.65559
0.70776	0.65378
0.70818	0.65164
0.7088	0.64981
0.70916	0.64801
0.70975	0.64616
0.7103	0.64362
0.71066	0.64172
0.71125	0.63985
0.71166	0.63738
0.71222	0.63533
0.71278	0.63367
0.71309	0.63145
0.71376	0.62928
0.71429	0.62716
0.71458	0.62527
0.71527	0.62316
0.71576	0.62126
0.71617	0.61904
0.71677	0.61718
0.71714	0.61502
0.71774	0.61273
0.7183	0.61059
0.71866	0.60876
0.71926	0.60649
0.71971	0.60427
0.72023	0.60242
0.72075	0.60009
0.7211	0.59802
0.72177	0.59585
0.72227	0.59385
0.72259	0.59159
0.72327	0.58947
0.72374	0.58729
0.72417	0.58537
0.72478	0.58321
0.72519	0.58103
0.72576	0.57909
0.72626	0.57647
0.72666	0.57471
0.72725	0.57237
0.72773	0.57013
0.72818	0.56827
--	--
--	--
--	--
0.72774	0.55002
0.72726	0.53449
0.72667	0.52081
0.72631	0.50761
0.72577	0.49534
0.72522	0.48367
0.72479	0.4728
0.72418	0.46246
0.72378	0.45263
0.7233	0.4431
0.72262	0.43387
0.72227	0.42544
0.72178	0.41734
0.72122	0.40927
0.7208	0.4017
0.72025	0.39419
0.71984	0.38716
0.71932	0.38022
0.71868	0.37388
0.71835	0.36742
0.71776	0.36131
0.71724	0.3554
0.71683	0.34959
0.71618	0.34415
0.71584	0.33877
0.71534	0.33356
0.71464	0.32858
0.71434	0.3234
0.7138	0.3185
0.71324	0.314
0.71284	0.30935
0.71222	0.30506
0.71189	0.30051
0.71133	0.29677
0.71067	0.29247
0.71041	0.28827
0.70977	0.28484
0.70922	0.28068
0.70887	0.27703
0.70819	0.27341
0.70784	0.27016
0.7073	0.26645
0.70679	0.26316
0.70634	0.25989
0.70578	0.25637
0.70534	0.25344
0.70482	0.25042
0.70422	0.24723
0.70385	0.24429
0.70335	0.24136
0.70278	0.23851
0.70236	0.23571
0.70178	0.23297
0.70134	0.23012
0.70083	0.22752
0.70021	0.22484
0.69985	0.22263
0.69935	0.22008
0.69873	0.2175
0.69834	0.21504
0.69782	0.21257
0.69734	0.21043
0.69687	0.20813
0.69628	0.20596
0.69591	0.20327
0.69536	0.20157
0.6948	0.19967
0.69441	0.19748
0.69377	0.19537
0.69339	0.19318
0.69292	0.19125
0.69224	0.18896
0.69191	0.1872
0.69144	0.18512
0.69078	0.18345
0.69028	0.18142
0.68979	0.17945
0.68938	0.17766
0.68891	0.17578
0.68825	0.17422
0.68796	0.17236
0.68737	0.17068
0.68683	0.16917
0.68642	0.16714
0.68578	0.16586
0.68536	0.1642
0.68502	0.16223
0.68423	0.16067
0.68391	0.15903
0.68337	0.1579
0.68289	0.15602
0.68245	0.15459
0.6818	0.15273
0.68141	0.15142
0.6809	0.15005
0.68031	0.14855
0.67992	0.14714
0.67937	0.14592
0.6789	0.14446
0.6784	0.14322
0.6778	0.14136
0.67747	0.13999
0.67692	0.13897
0.6763	0.13731
0.67589	0.13601
0.67538	0.13452
0.67489	0.13335
0.67442	0.13239
0.67383	0.13081
0.67347	0.12969
0.67293	0.12834
0.67233	0.12739
0.67196	0.12583
0.67139	0.12482
0.6709	0.12332
0.67043	0.1221
0.66977	0.12084
0.66948	0.11985
0.66896	0.11868
0.66829	0.11759
0.66794	0.11621
0.66743	0.11505
0.66697	0.11347
0.66646	0.11275
0.66589	0.11158
0.6655	0.11035
0.6649	0.10926
0.66427	0.10816
0.66397	0.10691
0.66337	0.10614
0.66296	0.10515
0.66246	0.10416
0.66178	0.10308
0.66154	0.10169
0.66098	0.10078
0.66034	0.09978
0.66	0.09864
0.65947	0.09754
0.65891	0.09684
0.65843	0.09533
0.65779	0.09463
0.65752	0.09357
0.65697	0.09269
0.65643	0.09166
0.65598	0.0907
0.65538	0.08988
0.65501	0.08862
0.65446	0.08763
0.65388	0.08673
0.65347	0.08568
0.65296	0.08476
0.65243	0.0835
0.65198	0.08267
0.65139	0.08169
0.65098	0.08083
0.65049	0.07999
0.64988	0.07911
0.64951	0.07803
0.64896	0.07691
0.64845	0.07627
0.648	0.07533
0.64738	0.07441
0.64699	0.07363
0.6465	0.07257
0.6458	0.07136
0.64549	0.07038
0.64498	0.06998
0.64434	0.06866
0.644	0.06797
0.64345	0.06727
0.64302	0.06634
0.6425	0.06501
0.64189	0.06449
0.64156	0.06366
0.64097	0.06293
0.64042	0.06171
0.64003	0.06115
0.63937	0.06033
0.63905	0.05941
0.63855	0.05865
0.63787	0.05783
0.63754	0.05653
0.63701	0.05593
0.63639	0.05481
0.63606	0.05428
0.63541	0.05356
0.63505	0.05252
0.63452	0.05153
0.63389	0.05094
0.63357	0.05039
0.63296	0.04948
0.6323	0.04845
0.63206	0.0475
0.63139	0.04693
0.63103	0.04598
0.63051	0.04524
0.62993	0.04475
0.62954	0.04356
0.62897	0.04296
0.62849	0.04184
0.62802	0.04155
0.62741	0.04059
0.62705	0.0399
0.62651	0.03921
0.62595	0.03853
0.62553	0.03751
0.62496	0.0366
0.62454	0.03578
0.62402	0.03537
0.62341	0.03456
0.62304	0.0339
0.62255	0.03315
0.6219	0.0323
0.62153	0.03132
0.62101	0.03063
0.6205	0.03009
0.62005	0.02937
0.61943	0.02854
0.61907	0.028
0.61854	0.02734
0.61791	0.0265
0.61756	0.02567
0.61698	0.02505
0.61652	0.02422
0.61603	0.02359
0.61539	0.023
0.61506	0.02261
0.61455	0.02163
0.61387	0.02109
0.61356	0.02035
0.61299	0.01975
0.61252	0.01879
0.61206	0.01853
0.61146	0.0176
0.61108	0.0167
0.61055	0.01636
0.60996	0.01574
0.6096	0.01528
0.60897	0.01449
0.60855	0.01391
0.60808	0.01315
0.60738	0.01259
0.60692	0.01202
0.60656	0.01121
0.60592	0.01085
0.60559	0.01021
0.60498	0.00972
0.60453	0.00886
0.60406	0.00849
0.60344	0.00806
0.60306	0.00714
0.60255	0.00668
0.602	0.00583
0.60156	0.00538
0.60098	0.00479
0.60056	0.00445
0.60005	0.00369
0.59946	0.00321
0.59906	0.00261
0.59855	0.00202
0.59798	0.00164
0.59756	0.000996832
0.59699	0.000530883
0.59657	7.89643e-05
0.59606	-0.000510699
0.59545	-0.00103
0.59512	-0.00154
0.59454	-0.002
0.59394	-0.00256
0.5936	-0.00301
0.59298	-0.00352
0.59257	-0.00399
0.59211	-0.00437
0.59146	-0.00471
0.5911	-0.00534
0.5906	-0.00591
0.59002	-0.00614
0.58959	-0.00674
0.58907	-0.00762
0.58861	-0.00773
0.58807	-0.00834
0.58744	-0.00873
0.58714	-0.00934
0.58658	-0.00955
0.58609	-0.01025
0.58566	-0.0102
0.58498	-0.01084
0.58467	-0.01131
0.58418	-0.01138
0.58347	-0.01195
0.58317	-0.01249
0.58261	-0.01304
0.58202	-0.01312
0.58149	-0.01353
0.58097	-0.0141
0.58065	-0.01443
0.58014	-0.01484
0.57956	-0.01492
0.57911	-0.01565
0.57856	-0.01599
0.5781	-0.01646
0.57761	-0.01659
0.57701	-0.01708
0.57663	-0.0175
0.57611	-0.01796
0.57552	-0.01808
0.57512	-0.01836
0.57458	-0.01887
0.57409	-0.01927
0.57361	-0.01957
0.57304	-0.01993
0.57264	-0.02029
0.57212	-0.02058
0.57153	-0.02102
0.57115	-0.02134
0.57057	-0.02156
0.57008	-0.02193
0.56961	-0.02222
0.56898	-0.02251
0.56866	-0.02307
0.56814	-0.0235
0.56745	-0.0233
0.56717	-0.024
0.56663	-0.0242
0.56609	-0.02451
0.56563	-0.02492
0.56506	-0.02516
0.56469	-0.0254
0.56414	-0.02548
0.56355	-0.02565
0.56319	-0.02604
0.56256	-0.02647
0.56211	-0.02673
0.56166	-0.02723
0.56099	-0.0275
0.56065	-0.02769
0.56013	-0.02796
0.55945	-0.02821
0.55918	-0.02838
0.55864	-0.02851
0.5581	-0.0288
0.55766	-0.029
0.55707	-0.02951
0.55668	-0.0298
0.55614	-0.02997
0.55542	-0.03005
0.55517	-0.0305
0.55458	-0.03082
0.55415	-0.03103
0.55366	-0.03123
0.55307	-0.03163
0.5527	-0.03198
0.55215	-0.03178
0.5516	-0.03207
0.55116	-0.03247
0.55058	-0.03274
0.55013	-0.03292
0.54962	-0.03336
0.54905	-0.03351
0.54865	-0.03374
0.54814	-0.03394
0.54759	-0.03397
0.54716	-0.03426
0.54659	-0.03438
0.54615	-0.03479
0.54564	-0.03517
0.545	-0.03542
0.5447	-0.03574
0.54415	-0.03572
0.54351	-0.03571
0.54318	-0.03621
0.54264	-0.03646
0.54214	-0.03669
0.54166	-0.0367
0.54111	-0.03719
0.54074	-0.03717
0.54016	-0.03734
0.53965	-0.03754
0.53921	-0.03773
0.53857	-0.03816
0.53822	-0.03821
0.53771	-0.03833
0.537	-0.03861
0.53676	-0.03864
0.53617	-0.0388
0.53554	-0.039
0.53517	-0.03945
0.53462	-0.03962
0.53419	-0.04008
0.53369	-0.04
0.53306	-0.04035
0.53274	-0.04023
0.53217	-0.04051
0.5316	-0.04062
0.53122	-0.04118
0.53058	-0.04117
0.52997	-0.04127
0.52972	-0.04157
0.52902	-0.04191
0.52873	-0.04183
0.52817	-0.04222
0.52767	-0.04219
0.52717	-0.04243
0.52661	-0.04247
0.5262	-0.04298
0.52567	-0.04306
0.52508	-0.04325
0.5247	-0.04337
0.52416	-0.04343
0.52366	-0.04358
0.5232	-0.04398
0.5226	-0.04389
0.52222	-0.04429
0.52172	-0.0441
0.52107	-0.04442
0.52071	-0.04489
0.52017	-0.04459
0.5197	-0.04477
0.5192	-0.04523
0.51866	-0.04519
0.51824	-0.04548
0.51775	-0.04535
0.51711	-0.04577
0.51676	-0.04574
0.51617	-0.04595
0.51563	-0.04611
0.51522	-0.04622
0.51463	-0.04632
0.51422	-0.04653
0.51374	-0.04668
0.51307	-0.04665
0.51274	-0.04696
0.51221	-0.04688
0.51158	-0.04696
0.51112	-0.04723
0.51061	-0.04749
0.51025	-0.04749
0.50972	-0.04757
0.50907	-0.04765
0.50874	-0.04807
0.50818	-0.04833
0.50772	-0.04853
0.50723	-0.04796
0.50659	-0.04838
0.50626	-0.04889
0.50579	-0.04877
0.50503	-0.04873
0.50468	-0.04877
0.50418	-0.04901
0.50362	-0.04924
0.50325	-0.0494
0.50262	-0.04925
0.5022	-0.04948
0.50171	-0.04946
0.50114	-0.04945
0.50072	-0.0497
0.50016	-0.0497
0.49971	-0.04992
0.4992	-0.05024
0.49861	-0.05004
0.49823	-0.05037
0.4977	-0.05046
0.49711	-0.05022
0.4967	-0.05048
0.49617	-0.05051
0.49568	-0.05058
0.49522	-0.05063
0.49465	-0.05067
0.49424	-0.05089
0.49372	-0.05103
0.49312	-0.0511
0.49276	-0.05118
0.49217	-0.05112
0.49165	-0.05103
0.49126	-0.05125
0.49058	-0.05128
0.49026	-0.05142
0.48976	-0.05153
0.48909	-0.05144
0.48874	-0.05161
0.48824	-0.05148
0.48771	-0.05175
0.48724	-0.05209
0.48669	-0.05205
0.48631	-0.05208
0.48576	-0.05197
0.48517	-0.05215
0.48477	-0.0522
0.48417	-0.05212
0.48372	-0.05227
0.48329	-0.05217
0.48258	-0.05271
0.4823	-0.05235
0.48177	-0.05247
0.48113	-0.05259
0.48076	-0.05277
0.48026	-0.05265
0.4797	-0.05252
0.47925	-0.05283
0.47857	-0.05281
0.47825	-0.0528
0.47776	-0.05304
0.47722	-0.0532
0.47677	-0.05302
0.47617	-0.05312
0.47576	-0.05326
0.47525	-0.05335
0.47463	-0.05302
0.4743	-0.05328
0.47375	-0.0532
0.47317	-0.05358
0.47275	-0.0535
0.47218	-0.0535
0.47176	-0.05379
0.47124	-0.05337
0.47065	-0.05402
0.4703	-0.05358
0.46975	-0.05383
0.46918	-0.05384
0.46878	-0.05375
0.46817	-0.05389
0.46773	-0.05397
0.46727	-0.05398
0.46659	-0.05394
0.46626	-0.05384
0.4658	-0.05375
0.46511	-0.05419
0.46474	-0.05398
0.46421	-0.05397
0.46375	-0.0542
0.46326	-0.05419
0.46263	-0.05417
0.46229	-0.05448
0.46176	-0.05412
0.46112	-0.05442
0.46078	-0.05439
0.46017	-0.05419
0.45966	-0.05421
0.45927	-0.05405
0.45859	-0.05426
0.45831	-0.05476
0.45775	-0.05438
0.45708	-0.05461
0.45679	-0.05451
0.45622	-0.05444
0.45577	-0.05453
0.45529	-0.05456
0.45465	-0.05441
0.45435	-0.05461
0.45375	-0.05437
0.45299	-0.05436
0.4528	-0.05455
0.45218	-0.05446
0.45178	-0.05449
0.45126	-0.05435
0.45067	-0.05453
0.45032	-0.05456
0.44974	-0.05452
0.44921	-0.05465
0.44875	-0.05447
0.44819	-0.05459
0.44777	-0.05443
0.44725	-0.05475
0.44667	-0.05452
0.44628	-0.05465
0.44575	-0.05449
0.44524	-0.05457
0.44479	-0.05422
0.44417	-0.05438
0.4438	-0.05464
0.44328	-0.05444
0.44261	-0.05447
0.44232	-0.05442
0.44177	-0.05455
0.44115	-0.05435
0.44077	-0.0544
0.44026	-0.05436
0.43978	-0.0545
0.43929	-0.05442
0.43868	-0.05445
0.43833	-0.05425
0.43776	-0.05434
0.43725	-0.05453
0.43681	-0.05423
0.43617	-0.05456
0.43583	-0.05452
0.43534	-0.05441
0.43461	-0.05408
0.4342	-0.05421
0.43377	-0.05431
0.43317	-0.05411
0.43278	-0.05397
0.43223	-0.05404
0.43184	-0.054
0.43131	-0.05408
0.43067	-0.05407
0.43036	-0.05398
0.42976	-0.05372
0.42927	-0.05386
0.42884	-0.05399
0.42817	-0.05386
0.42759	-0.054
0.42735	-0.05368
0.42667	-0.05367
0.42636	-0.05374
0.42577	-0.05368
0.42527	-0.05383
0.4248	-0.0538
0.42421	-0.05335
0.42382	-0.05366
0.42331	-0.05328
0.4227	-0.05361
0.42232	-0.0532
0.42177	-0.05326
0.42131	-0.05348
0.42081	-0.05323
0.42019	-0.05336
0.41983	-0.0532
0.41932	-0.05338
0.41871	-0.05328
0.41832	-0.05316
0.41778	-0.05297
0.4173	-0.05296
0.41682	-0.05285
0.41622	-0.05289
0.41586	-0.0529
0.41533	-0.05276
0.41474	-0.05239
0.41437	-0.05259
0.41378	-0.05269
0.41327	-0.05269
0.41284	-0.05244
0.41218	-0.05249
0.41184	-0.05268
0.41135	-0.05238
0.41066	-0.05218
0.41035	-0.05237
0.4098	-0.05231
0.40924	-0.05228
0.40883	-0.05183
0.40827	-0.05199
0.40789	-0.05236
0.40734	-0.05209
0.40665	-0.05223
0.40639	-0.05192
0.40577	-0.05192
0.4054	-0.05191
0.40484	-0.05148
0.4042	-0.05185
0.4039	-0.05141
0.40337	-0.05157
0.40263	-0.05179
0.40225	-0.05157
0.40177	-0.05128
0.40114	-0.05149
0.40089	-0.05111
0.40026	-0.05118
0.39986	-0.05125
0.39932	-0.05113
0.3988	-0.05124
0.39836	-0.05099
0.39777	-0.05081
0.39735	-0.051
0.39683	-0.05091
0.39621	-0.05092
0.39589	-0.05068
0.39533	-0.05091
0.39473	-0.05062
0.39434	-0.05079
0.39378	-0.05053
0.39332	-0.05056
0.39283	-0.05056
0.39222	-0.05055
0.39186	-0.0502
0.39135	-0.05027
0.39075	-0.05029
0.39037	-0.0501
0.38977	-0.05035
0.38932	-0.05008
0.38887	-0.05013
0.38819	-0.05003
0.38788	-0.04998
0.38738	-0.04987
0.38674	-0.04969
0.38636	-0.04971
0.38584	-0.04986
0.38533	-0.04966
0.38487	-0.04977
0.38429	-0.04946
0.38391	-0.04986
0.3833	-0.04942
0.38274	-0.04937
0.3824	-0.04939
0.38182	-0.04923
0.38135	-0.04924
0.38095	-0.04912
0.3802	-0.04914
0.3799	-0.04939
0.37941	-0.04918
0.37872	-0.04905
0.37841	-0.04907
0.37784	-0.04899
0.37733	-0.04902
0.3767	-0.04882
0.3762	-0.04901
0.37584	-0.04902
0.37538	-0.04879
0.37483	-0.04878
0.37438	-0.0489
0.37378	-0.04862
0.37339	-0.04856
0.37286	-0.04834
0.37225	-0.04865
0.37192	-0.04878
0.37135	-0.04823
0.37081	-0.04835
0.37038	-0.04848
0.36979	-0.04818
0.36937	-0.04833
0.36887	-0.04871
0.36829	-0.04804
0.3679	-0.04817
0.36735	-0.04823
0.36684	-0.04813
0.36638	-0.04803
[truncated: 703 more rows]

## Sheet: Fig 3BCDEF
Pt Foil pH 13 - 0.1M NH3
AOR	log10[J (mA cm-2)]	log10[J (mA cm-2)]	log10[J (mA cm-2)]	log10[J (mA cm-2)]	log10[J (mA cm-2)]
E (mVRHE)	10C	15C	20C	25C	30C
3 ms	3 ms	3 ms	3 ms	3 ms	3 ms
475	0.778361	0.869991	0.926498	0.986874	0.995782
525	0.848568	0.921891	0.983021	1.04974	1.05435
575	0.9106	0.971507	1.0347	1.10533	1.10779
600	0.937535	0.993815	1.05851	1.1321	1.13183
610	0.929531	1.00308	1.06759	1.14297	1.14207
620	0.931854	1.00995	1.07639	1.15358	1.15329
630	0.948185	1.01839	1.08553	1.16373	1.16413
640	0.952259	1.02658	1.09484	1.17351	1.17487
650	0.951427	1.03444	1.10413	1.18291	1.18609
660	0.956939	1.043	1.11328	1.19262	1.19682
670	0.959838	1.05274	1.12256	1.20251	1.20709
690	0.960257	1.0702	1.14013	1.221	1.22596
710	1.0613	1.08958	1.15895	1.23982	1.2445
730	1.09343	1.10871	1.17706	1.25858	1.26357
750	1.10766	1.1278	1.19518	1.27679	1.28295
770	1.1223	1.14625	1.21292	1.29428	1.30168
800	1.14194	1.17127	1.23738	1.31899	1.32692
4 ms	4 ms	4 ms	4 ms	4 ms	4 ms
475	0.763053	0.808912	0.855424	0.938454	0.94598
525	0.833746	0.865151	0.921097	1.00796	1.01096
575	0.896099	0.921717	0.982153	1.07142	1.07311
600	0.922858	0.946658	1.01029	1.10128	1.10023
610	0.915263	0.956468	1.02092	1.11274	1.11114
620	0.91546	0.963856	1.03123	1.12401	1.12307
630	0.927175	0.972979	1.04197	1.13436	1.13458
640	0.933297	0.982047	1.05278	1.14457	1.14637
650	0.935749	0.991009	1.06338	1.15444	1.15812
660	0.938395	1.00082	1.07398	1.16468	1.16993
670	0.941792	1.01202	1.08473	1.17494	1.18013
690	0.948472	1.03227	1.105	1.19494	1.20042
710	1.04881	1.05457	1.12682	1.21411	1.2204
730	1.07789	1.07613	1.14639	1.23311	1.24032
750	1.09127	1.09682	1.16583	1.25138	1.26007
770	1.10534	1.11682	1.18456	1.26954	1.2789
800	1.1238	1.14351	1.21036	1.29468	1.30515
5 ms	5 ms	5 ms	5 ms	5 ms	5 ms
475	0.752229	0.786094	0.832105	0.925927	0.933712
525	0.823914	0.846621	0.903265	0.998565	1.00187
575	0.88684	0.907163	0.969476	1.06471	1.06653
600	0.91296	0.933649	0.99948	1.0945	1.09396
610	0.90661	0.943753	1.0104	1.10583	1.10489
620	0.905799	0.951844	1.02079	1.11667	1.11665
630	0.917553	0.960924	1.03189	1.12689	1.12805
640	0.923855	0.970516	1.04261	1.1368	1.13953
650	0.926273	0.979373	1.05301	1.14626	1.15109
660	0.928035	0.988904	1.0634	1.15582	1.16149
670	0.932535	0.999868	1.07391	1.1653	1.17117
690	0.940337	1.0199	1.09374	1.18371	1.19066
710	1.04078	1.04113	1.11441	1.20194	1.20981
730	1.06721	1.06143	1.13311	1.21968	1.22875
750	1.07997	1.08119	1.15143	1.23663	1.24746
770	1.09305	1.10029	1.1692	1.25365	1.26514
800	1.11063	1.12664	1.19443	1.27828	1.29039
6 ms	6 ms	6 ms	6 ms	6 ms	6 ms
475	0.743627	0.775748	0.822095	0.919916	0.927896
525	0.815604	0.838688	0.896101	0.99378	0.997283
575	0.878295	0.901433	0.963886	1.05929	1.06161
600	0.890829	0.928088	0.993991	1.08837	1.08852
610	0.898838	0.938344	1.00478	1.09909	1.0988
620	0.899547	0.946125	1.01508	1.10949	1.11044
630	0.9102	0.955343	1.02555	1.11896	1.12107
640	0.916893	0.964151	1.03587	1.12851	1.13201
650	0.918232	0.97277	1.04568	1.13709	1.14275
660	0.91992	0.982029	1.05549	1.14612	1.15166
670	0.925173	0.992075	1.06531	1.15444	1.16134
690	0.932895	1.0116	1.08429	1.17176	1.17984
710	1.03277	1.03127	1.1036	1.18885	1.19814
730	1.05709	1.05024	1.12124	1.20552	1.21611
750	1.06901	1.06878	1.13861	1.22142	1.23389
770	1.08115	1.08694	1.1554	1.23725	1.25088
800	1.0977	1.11211	1.1798	1.2614	1.275
7 ms	7 ms	7 ms	7 ms	7 ms	7 ms
475	0.735487	0.769428	0.816004	0.914929	0.923347
525	0.808407	0.833866	0.891322	0.988441	0.992577
575	0.87119	0.896988	0.959382	1.05255	1.05529
600	0.884832	0.923867	0.988913	1.08017	1.08081
610	0.891576	0.933649	0.999008	1.09007	1.09086
620	0.893112	0.941285	1.0087	1.09988	1.1016
630	0.903535	0.949933	1.01864	1.109	1.11181
640	0.909617	0.958472	1.02853	1.11741	1.12228
650	0.911091	0.966496	1.03756	1.12566	1.13205
660	0.912804	0.975294	1.04676	1.13388	1.14003
670	0.917618	0.984724	1.0557	1.14106	1.14929
690	0.925907	1.00335	1.07401	1.15809	1.16725
710	1.02383	1.02194	1.09234	1.17411	1.18455
730	1.04659	1.03955	1.10892	1.18988	1.2017
750	1.05771	1.0574	1.12529	1.20506	1.21881
770	1.06924	1.074	1.14161	1.22031	1.23499
800	1.08506	1.09851	1.16498	1.24305	1.25799
8 ms	8 ms	8 ms	8 ms	8 ms	8 ms
475	0.727805	0.764863	0.811878	0.910041	0.918378
525	0.801404	0.830257	0.887338	0.982127	0.986323
575	0.864193	0.893009	0.954164	1.04329	1.04709
600	0.878703	0.919362	0.982436	1.06958	1.07139
610	0.884855	0.928753	0.992181	1.0789	1.08084
620	0.886792	0.935907	1.00113	1.08803	1.09069
630	0.896446	0.944186	1.01058	1.09619	1.10024
640	0.902764	0.952029	1.0196	1.10436	1.10965
650	0.904012	0.959674	1.02841	1.11193	1.11896
660	0.905483	0.96763	1.03681	1.11933	1.12705
670	0.910133	0.976518	1.04511	1.12633	1.13555
690	0.919219	0.994333	1.06329	1.14252	1.15271
710	1.0143	1.01185	1.08011	1.15773	1.16951
730	1.0356	1.02872	1.09564	1.17282	1.18575
750	1.04592	1.04533	1.11132	1.18741	1.20189
770	1.0567	1.06159	1.12692	1.20174	1.21731
800	1.07195	1.08524	1.14962	1.22351	1.23946
9 ms	9 ms	9 ms	9 ms	9 ms	9 ms
475	0.721262	0.760441	0.807713	0.904328	0.912774
525	0.794721	0.826103	0.882555	0.974083	0.978798
575	0.857486	0.888429	0.947756	1.03212	1.03678
600	0.872217	0.913659	0.9749	1.05721	1.0601
610	0.878223	0.922543	0.983871	1.06557	1.06857
620	0.880093	0.929372	0.992274	1.07382	1.07784
630	0.889988	0.937337	1.00103	1.08144	1.08659
640	0.895729	0.944662	1.00941	1.08897	1.09541
650	0.897459	0.951911	1.01774	1.09607	1.10375
660	0.899043	0.959192	1.02563	1.10296	1.1119
670	0.90224	0.967801	1.03406	1.10991	1.12016
690	0.912695	0.984883	1.05069	1.12524	1.13652
710	1.00368	1.00112	1.06665	1.13977	1.15233
730	1.02359	1.01714	1.08143	1.15405	1.16782
750	1.03359	1.03313	1.09619	1.16801	1.1831
770	1.04371	1.04856	1.11134	1.18176	1.19782
800	1.05861	1.07154	1.13311	1.20287	1.21887
10 ms	10 ms	10 ms	10 ms	10 ms	10 ms
475	0.714372	0.756894	0.803561	0.897571	0.905833
525	0.787818	0.821768	0.877045	0.964057	0.96966
575	0.850674	0.88247	0.940005	1.01921	1.02482
600	0.865584	0.907163	0.965934	1.04242	1.04675
610	0.871923	0.915386	0.974225	1.05032	1.05467
620	0.873751	0.922	0.982246	1.05788	1.06267
630	0.883147	0.929267	0.990178	1.06468	1.07098
640	0.889049	0.936181	0.998097	1.07157	1.0794
650	0.890689	0.943032	1.00586	1.07837	1.08748
660	0.892275	0.950138	1.01328	1.08518	1.09506
670	0.895591	0.957929	1.0209	1.09167	1.10285
690	0.906249	0.974219	1.03674	1.10625	1.11832
710	0.992938	0.98966	1.05166	1.12004	1.13325
730	1.01063	1.00489	1.06584	1.13375	1.14809
750	1.02026	1.02001	1.08011	1.14713	1.16274
770	1.03015	1.03508	1.09434	1.16061	1.17674
800	1.0446	1.05739	1.11554	1.1808	1.19722
11 ms	11 ms	11 ms	11 ms	11 ms	11 ms
475	0.707906	0.752931	0.798884	0.889258	0.897772
525	0.781888	0.816535	0.870189	0.952519	0.958831
575	0.843989	0.875896	0.930836	1.0043	1.01121
600	0.859048	0.899193	0.955533	1.02602	1.03154
610	0.864665	0.907005	0.963154	1.03316	1.03876
620	0.86719	0.913461	0.970741	1.04009	1.04591
630	0.876365	0.920214	0.97833	1.04602	1.05364
640	0.88222	0.926823	0.985545	1.05289	1.06141
650	0.88367	0.933123	0.992626	1.05904	1.06914
660	0.885446	0.939744	0.999536	1.06558	1.07641
670	0.888957	0.94727	1.0065	1.07188	1.08375
690	0.898632	0.962654	1.02133	1.08571	1.09834
710	0.981241	0.977206	1.03591	1.099	1.11268
730	0.997034	0.991759	1.04897	1.11225	1.12696
750	1.00616	1.00633	1.06274	1.12536	1.14129
770	1.01527	1.02065	1.07691	1.1385	1.15494
800	1.02975	1.04237	1.09769	1.15828	1.17498
12 ms	12 ms	12 ms	12 ms	12 ms	12 ms
475	0.700947	0.748156	0.79389	0.879373	0.888524
525	0.775232	0.811011	0.862604	0.939287	0.946493
575	0.836906	0.868064	0.920357	0.987653	0.99547
600	0.852031	0.89035	0.943724	1.00787	1.0144
610	0.857992	0.897632	0.950841	1.0141	1.02063
620	0.860428	0.903412	0.957501	1.02039	1.02755
630	0.869258	0.9101	0.964202	1.02627	1.03456
640	0.875108	0.916443	0.971537	1.03257	1.04191
650	0.876535	0.922375	0.97791	1.03857	1.0494
660	0.878197	0.928475	0.984475	1.04482	1.05601
670	0.881242	0.935503	0.990904	1.05079	1.06328
690	0.891111	0.949978	1.00483	1.06421	1.07748
710	0.968107	0.964065	1.01854	1.07714	1.09155
730	0.982169	0.977741	1.03174	1.09019	1.10522
750	0.990865	0.991936	1.04516	1.10328	1.11936
770	0.999807	1.00587	1.05909	1.11626	1.13288
800	1.01413	1.0274	1.07947	1.13561	1.15215
13 ms	13 ms	13 ms	13 ms	13 ms	13 ms
475	0.695194	0.743623	0.787714	0.86837	0.877923
525	0.768875	0.804278	0.853715	0.924367	0.932334
575	0.829465	0.859137	0.908701	0.969213	0.977709
600	0.844586	0.880464	0.930197	0.987709	0.995433
610	0.850931	0.887276	0.936782	0.993575	1.0012
620	0.85361	0.892497	0.942915	0.999401	1.00765
630	0.862203	0.898689	0.949414	1.005	1.01419
640	0.867388	0.904569	0.955915	1.01108	1.02125
650	0.869208	0.910262	0.961866	1.01685	1.02846
660	0.870506	0.916312	0.96805	1.02327	1.03511
670	0.873701	0.922757	0.97438	1.02938	1.04214
690	0.883218	0.936376	0.987793	1.04222	1.05611
710	0.954283	0.949804	1.00106	1.05517	1.06984
730	0.965951	0.963118	1.01415	1.06792	1.08335
750	0.974378	0.977119	1.02731	1.08072	1.09691
770	0.982888	0.990859	1.04094	1.0933	1.11
800	0.997382	1.01234	1.06086	1.11224	1.12831
14 ms	14 ms	14 ms	14 ms	14 ms	14 ms
475	0.688956	0.737748	0.780787	0.855488	0.865376
525	0.762176	0.797007	0.843624	0.907954	0.916971
575	0.82222	0.8492	0.895201	0.949649	0.958492
600	0.837039	0.869246	0.91542	0.966845	0.975004
610	0.843311	0.875486	0.921121	0.972129	0.980757
620	0.846117	0.880561	0.927005	0.977921	0.986867
630	0.854273	0.886239	0.933066	0.983562	0.993261
640	0.859348	0.891751	0.939149	0.989277	1.00027
650	0.861005	0.897132	0.945229	0.995177	1.00747
660	0.862504	0.90271	0.951531	1.00127	1.01389
670	0.865163	0.908818	0.957262	1.00733	1.02106
690	0.874963	0.922396	0.970625	1.02054	1.03487
710	0.938855	0.935078	0.983871	1.03276	1.048
730	0.94878	0.948395	0.996507	1.04531	1.06044
750	0.956677	0.962397	1.00939	1.05746	1.07302
770	0.965086	0.976103	1.02225	1.06974	1.08594
800	0.980292	0.996867	1.04179	1.08814	1.10348
15 ms	15 ms	15 ms	15 ms	15 ms	15 ms
475	0.683154	0.731455	0.77243	0.841533	0.852174
525	0.755688	0.788044	0.832176	0.889842	0.89901
575	0.814158	0.837976	0.880287	0.928647	0.938216
600	0.828924	0.856719	0.899138	0.945013	0.954112
610	0.835075	0.862393	0.90449	0.950462	0.95973
620	0.838039	0.867375	0.910447	0.956188	0.966219
630	0.84591	0.872936	0.916432	0.961958	0.972709
640	0.85075	0.878018	0.922447	0.967769	0.979598
650	0.852413	0.883213	0.928293	0.973636	0.986435
660	0.854121	0.888547	0.934146	0.97979	0.992855
670	0.856907	0.894397	0.940192	0.985613	0.999943
690	0.865634	0.908	0.953619	0.997996	1.0128
710	0.92251	0.92049	0.966268	1.00972	1.02477
730	0.930108	0.933557	0.978292	1.02143	1.03611
750	0.938332	0.947668	0.990551	1.03333	1.04807
770	0.947426	0.960788	1.00285	1.04536	1.06074
800	0.963074	0.981389	1.02171	1.06358	1.07836
16 ms	16 ms	16 ms	16 ms	16 ms	16 ms
475	0.676471	0.724386	0.763569	0.8263	0.836788
525	0.748386	0.778255	0.819286	0.870477	0.880129
575	0.80637	0.825532	0.864098	0.907097	0.91673
600	0.820162	0.84335	0.882364	0.92326	0.932823
610	0.826305	0.848736	0.887785	0.928626	0.939097
620	0.829381	0.853268	0.893209	0.934686	0.945815
630	0.836666	0.858533	0.89925	0.940704	0.952332
640	0.841744	0.863712	0.905212	0.946536	0.958771
650	0.843024	0.868709	0.911607	0.951947	0.965274
660	0.844716	0.874055	0.917709	0.957632	0.971489
670	0.847745	0.879742	0.923445	0.963245	0.977842
690	0.856653	0.893085	0.936045	0.974678	0.989592
710	0.904283	0.906299	0.948146	0.985575	0.999963
730	0.911024	0.918852	0.959241	0.996626	1.0103
750	0.919961	0.932425	0.970936	1.00799	1.02206
770	0.929232	0.94545	0.98272	1.02001	1.03482
800	0.94601	0.964727	1.00099	1.03905	1.0534
17 ms	17 ms	17 ms	17 ms	17 ms	17 ms
475	0.670034	0.716082	0.753689	0.810124	0.820207
525	0.740801	0.767748	0.805435	0.850591	0.860017
575	0.797569	0.812107	0.84772	0.885177	0.895767
600	0.811448	0.8291	0.865387	0.901319	0.912373
610	0.81702	0.834108	0.8709	0.906892	0.918596
620	0.820247	0.838662	0.876632	0.913107	0.925551
630	0.826955	0.84387	0.882578	0.919212	0.931399
640	0.831396	0.849225	0.889029	0.924453	0.937357
650	0.832787	0.854367	0.894645	0.929376	0.943214
660	0.834812	0.859591	0.900669	0.934792	0.948503
670	0.837749	0.865593	0.906003	0.939849	0.954435
690	0.846606	0.878769	0.918192	0.950341	0.964881
710	0.88559	0.891277	0.929298	0.960188	0.97402
730	0.891599	0.903927	0.939671	0.970887	0.983673
750	0.901148	0.916866	0.950554	0.982408	0.995194
770	0.911493	0.929141	0.961907	0.99481	1.00892
800	0.929191	0.947976	0.980007	1.01509	1.0297
18 ms	18 ms	18 ms	18 ms	18 ms	18 ms
475	0.663854	0.707548	0.741965	0.792061	0.802622
525	0.733209	0.756182	0.790097	0.829404	0.839424
575	0.788649	0.79799	0.83062	0.863837	0.875315
600	0.802007	0.814033	0.848751	0.879629	0.89159
610	0.807559	0.819244	0.854095	0.885389	0.897794
620	0.810548	0.823708	0.860154	0.890939	0.904068
630	0.81652	0.829261	0.866079	0.896645	0.909451
640	0.82074	0.834693	0.871779	0.901503	0.914876
650	0.822439	0.840141	0.877549	0.905969	0.919624
660	0.824347	0.845637	0.883007	0.910993	0.924299
670	0.82736	0.851143	0.888325	0.915432	0.92948
690	0.835662	0.864114	0.899275	0.924864	0.938992
710	0.866695	0.876445	0.909507	0.934138	0.946987
730	0.872704	0.888423	0.919177	0.944829	0.956648
750	0.882789	0.900732	0.929234	0.956551	0.968783
770	0.893903	0.9126	0.940879	0.969973	0.983617
800	0.911916	0.930275	0.958642	0.992081	1.00701
19 ms	19 ms	19 ms	19 ms	19 ms	19 ms
475	0.657105	0.697712	0.72894	0.773211	0.783463
525	0.725009	0.743579	0.77392	0.808512	0.818858
575	0.778936	0.783102	0.814216	0.842622	0.854515
600	0.791887	0.79955	0.832361	0.857679	0.870005
610	0.797164	0.80465	0.837859	0.862766	0.875775
620	0.799967	0.809464	0.843652	0.867969	0.881874
630	0.805715	0.814869	0.849163	0.873473	0.886498
640	0.809054	0.820316	0.854426	0.87766	0.89075
650	0.811391	0.82592	0.859804	0.881231	0.894863
660	0.812623	0.831117	0.864893	0.88558	0.898757
670	0.81591	0.836809	0.869333	0.88916	0.903163
690	0.823696	0.849487	0.879448	0.89821	0.911681
710	0.848029	0.861136	0.888771	0.907321	0.919362
730	0.853713	0.872027	0.89753	0.918642	0.929607
750	0.864345	0.883738	0.907894	0.931593	0.943091
770	0.87586	0.894962	0.919242	0.946394	0.959589
800	0.894482	0.912356	0.938209	0.970868	0.986493
20 ms	20 ms	20 ms	20 ms	20 ms	20 ms
475	0.650331	0.686716	0.715475	0.753478	0.763883
525	0.716679	0.729585	0.75744	0.787517	0.799116
575	0.768534	0.767934	0.798062	0.821058	0.833494
600	0.780746	0.784477	0.815384	0.834853	0.847501
610	0.785743	0.789932	0.82066	0.839242	0.852912
620	0.78838	0.794738	0.826145	0.844133	0.85798
630	0.79341	0.80096	0.831584	0.848944	0.861841
640	0.796699	0.806213	0.836405	0.852685	0.865497
650	0.798927	0.811609	0.841327	0.855608	0.868802
660	0.800139	0.816619	0.845884	0.859064	0.87196
670	0.803122	0.822284	0.849857	0.862493	0.875847
690	0.810884	0.833928	0.85905	0.871036	0.883493
710	0.829169	0.844799	0.86724	0.880586	0.89159
730	0.83497	0.855091	0.875668	0.89278	0.90332
750	0.846219	0.866245	0.885923	0.907278	0.91875
770	0.857791	0.876626	0.898014	0.924042	0.937399
800	0.87668	0.89399	0.918168	0.951258	0.967805
21 ms	21 ms	21 ms	21 ms	21 ms	21 ms
475	0.642829	0.675011	0.700528	0.73344	0.743908
525	0.708013	0.715304	0.741627	0.767475	0.779343
575	0.758041	0.753754	0.781589	0.79932	0.811319
600	0.769	0.770066	0.798352	0.81121	0.823819
610	0.773615	0.775522	0.803439	0.81487	0.828401
620	0.776054	0.780853	0.808409	0.818613	0.832853
630	0.780324	0.786651	0.813296	0.823276	0.836073
640	0.783085	0.791637	0.817683	0.825995	0.83882
650	0.785205	0.797071	0.82181	0.828674	0.841027
660	0.786634	0.802281	0.825928	0.831762	0.844107
670	0.789475	0.807455	0.829332	0.834962	0.847809
690	0.796931	0.81787	0.837622	0.843224	0.855224
710	0.810548	0.828256	0.845469	0.853577	0.864406
730	0.815827	0.837439	0.853359	0.867822	0.878283
750	0.827385	0.848047	0.864394	0.884657	0.896206
770	0.839094	0.85849	0.876924	0.903595	0.917434
800	0.858645	0.876022	0.898839	0.933799	0.951174
22 ms	22 ms	22 ms	22 ms	22 ms	22 ms
475	0.635448	0.662508	0.684788	0.713598	0.723898
525	0.698953	0.700387	0.725522	0.747144	0.760207
575	0.746373	0.738966	0.765399	0.776407	0.788426
600	0.756769	0.755798	0.780748	0.786531	0.799491
610	0.760916	0.76128	0.785713	0.789757	0.802824
620	0.763368	0.766475	0.789949	0.792522	0.806752
630	0.766457	0.772005	0.794522	0.796398	0.809296
640	0.76869	0.777136	0.798121	0.798976	0.811376
650	0.77119	0.78224	0.801865	0.80102	0.812973
660	0.772542	0.787035	0.805632	0.803912	0.815009
670	0.775079	0.791309	0.808436	0.807323	0.818773
690	0.782906	0.801884	0.815357	0.815565	0.827213
710	0.791768	0.810413	0.822661	0.828242	0.838452
730	0.79673	0.819177	0.831104	0.844577	0.8553
750	0.808633	0.829026	0.843415	0.863713	0.876136
770	0.820658	0.839639	0.857111	0.884799	0.899467
800	0.840514	0.857885	0.881244	0.917763	0.936495
23 ms	23 ms	23 ms	23 ms	23 ms	23 ms
475	0.627855	0.649309	0.668806	0.693428	0.704784
525	0.688993	0.685692	0.709828	0.726707	0.739662
575	0.734015	0.72441	0.748551	0.753499	0.764851
600	0.744019	0.741442	0.762928	0.761187	0.773508
610	0.746731	0.746684	0.766958	0.763226	0.776282
620	0.749458	0.752278	0.770884	0.765323	0.778892
630	0.751875	0.757232	0.774625	0.768369	0.780669
640	0.754696	0.762284	0.777726	0.770441	0.782232
650	0.756069	0.766603	0.781047	0.772132	0.78352
660	0.757722	0.771117	0.783806	0.774945	0.785994
670	0.7606	0.775273	0.78631	0.778348	0.79002
690	0.768349	0.784332	0.792856	0.789169	0.800242
710	0.772604	0.792422	0.799853	0.803796	0.814173
730	0.777086	0.800547	0.809592	0.822839	0.834372
750	0.789179	0.810148	0.822523	0.844835	0.857651
770	0.80212	0.820705	0.83836	0.867451	0.883064
800	0.822439	0.840534	0.864296	0.903278	0.922502
24 ms	24 ms	24 ms	24 ms	24 ms	24 ms
475	0.619864	0.634771	0.652982	0.674242	0.685881
525	0.679408	0.671179	0.69428	0.706402	0.719343
575	0.721328	0.710374	0.731192	0.728536	0.739761
600	0.730043	0.726494	0.744186	0.734468	0.746162
610	0.732538	0.732083	0.747873	0.735172	0.748307
620	0.735419	0.736905	0.751139	0.736708	0.750087
630	0.737153	0.742005	0.754634	0.739795	0.751444
640	0.738551	0.746653	0.757091	0.74194	0.752666
650	0.740899	0.750771	0.759247	0.743158	0.753819
660	0.742906	0.754684	0.761547	0.746522	0.757452
670	0.745524	0.758432	0.763775	0.750479	0.762317
690	0.754058	0.76645	0.769989	0.76329	0.774487
710	0.753675	0.773683	0.777513	0.781153	0.792167
730	0.757498	0.781111	0.787969	0.803369	0.81559
750	0.770082	0.791265	0.803524	0.827322	0.841731
770	0.783024	0.803059	0.820138	0.852225	0.868508
800	0.804691	0.823417	0.848881	0.889955	0.910076
25 ms	25 ms	25 ms	25 ms	25 ms	25 ms
475	0.611546	0.620208	0.637104	0.655135	0.667564
525	0.668672	0.656766	0.678955	0.685475	0.698063
575	0.708157	0.695544	0.713464	0.703708	0.714077
600	0.715807	0.711861	0.725281	0.706607	0.717291
610	0.718107	0.71677	0.727772	0.706573	0.71882
620	0.720155	0.721348	0.73028	0.70729	0.719968
630	0.721398	0.726119	0.733112	0.709987	0.721038
640	0.722848	0.730196	0.734754	0.711792	0.722036
650	0.725385	0.73394	0.736889	0.714536	0.72441
660	0.727395	0.737471	0.739049	0.718233	0.728807
670	0.730447	0.741405	0.740306	0.723486	0.735306
690	0.738947	0.748185	0.746995	0.7393	0.750993
710	0.733578	0.754416	0.755786	0.760178	0.772588
730	0.73722	0.761742	0.767919	0.785135	0.798743
750	0.750585	0.772105	0.784851	0.811576	0.826968
770	0.76418	0.784661	0.803811	0.838163	0.855124
800	0.78779	0.807496	0.83468	0.877562	0.897863
26 ms	26 ms	26 ms	26 ms	26 ms	26 ms
475	0.602703	0.605546	0.621927	0.636159	0.649418
525	0.658224	0.642893	0.663029	0.664159	0.675879
575	0.694093	0.6814	0.695197	0.677678	0.686515
600	0.701453	0.696605	0.705125	0.677678	0.687486
610	0.702967	0.701039	0.707053	0.676761	0.688529
620	0.705158	0.706038	0.709154	0.677413	0.689013
630	0.705804	0.710091	0.710924	0.679812	0.69046
640	0.706803	0.713305	0.712265	0.682726	0.692604
650	0.709613	0.716813	0.713393	0.685733	0.695763
660	0.712018	0.719898	0.71504	0.690612	0.701436
670	0.715038	0.722549	0.716824	0.698067	0.710091
690	0.723706	0.728849	0.723983	0.717122	0.729484
710	0.7143	0.734826	0.73385	0.741019	0.754584
730	0.717554	0.742618	0.748683	0.768865	0.783431
750	0.73129	0.753732	0.767889	0.797532	0.813503
770	0.746046	0.767565	0.788768	0.82518	0.84288
800	0.771529	0.792319	0.821427	0.866046	0.886687
27 ms	27 ms	27 ms	27 ms	27 ms	27 ms
475	0.59437	0.591024	0.606695	0.617368	0.630014
525	0.646617	0.62869	0.647275	0.642364	0.65347
575	0.679826	0.66635	0.676704	0.650435	0.657966
600	0.685821	0.680946	0.684662	0.64799	0.656886
610	0.687205	0.685092	0.6856	0.646558	0.657326
620	0.689884	0.689459	0.687059	0.646847	0.658126
630	0.689996	0.693378	0.688066	0.650194	0.660156
640	0.690218	0.696422	0.688959	0.653877	0.663284
650	0.6931	0.699271	0.689739	0.658448	0.668225
660	0.69622	0.701546	0.691295	0.664941	0.676454
670	0.699098	0.703594	0.693177	0.673886	0.687337
690	0.708833	0.708893	0.701456	0.696681	0.710023
710	0.693762	0.714764	0.713531	0.723793	0.738335
730	0.697497	0.723162	0.730179	0.753917	0.769543
750	0.712405	0.735814	0.75162	0.784001	0.801046
770	0.728585	0.751577	0.774074	0.812724	0.831197
800	0.756324	0.778594	0.809171	0.855178	0.876234
28 ms	28 ms	28 ms	28 ms	28 ms	28 ms
475	0.585732	0.577012	0.592769	0.598597	0.610637
525	0.635028	0.615154	0.630801	0.619155	0.629842
575	0.665427	0.651934	0.657908	0.621368	0.627535
600	0.670306	0.665212	0.663305	0.616651	0.625087
610	0.670538	0.668849	0.663502	0.615552	0.62599
620	0.673207	0.672957	0.664212	0.616522	0.628134
630	0.672859	0.675535	0.664958	0.620762	0.631033
640	0.673669	0.678211	0.664801	0.626596	0.635471
650	0.676892	0.680689	0.665744	0.632183	0.643141
660	0.680395	0.682761	0.667427	0.641074	0.652986
670	0.683192	0.684409	0.669648	0.651573	0.665958
690	0.693211	0.688947	0.679601	0.677947	0.692235
710	0.673977	0.694762	0.69406	0.70818	0.723931
730	0.677885	0.704483	0.713498	0.740095	0.756787
750	0.693947	0.718762	0.73669	0.771394	0.789548
770	0.712123	0.735612	0.760888	0.801535	0.820398
800	0.741888	0.765111	0.797716	0.845096	0.86587
29 ms	29 ms	29 ms	29 ms	29 ms	29 ms
475	0.57639	0.562083	0.577806	0.580079	0.591381
525	0.623251	0.60132	0.614781	0.596296	0.605439
575	0.650412	0.636731	0.638219	0.592218	0.596286
600	0.653892	0.649376	0.641508	0.585948	0.592913
610	0.654497	0.651975	0.640802	0.585335	0.594579
620	0.656344	0.655523	0.640885	0.587316	0.597526
630	0.655823	0.658245	0.640719	0.592221	0.602908
640	0.656784	0.659401	0.640968	0.599043	0.610146
650	0.660294	0.661395	0.641632	0.607422	0.619364
660	0.664012	0.662535	0.643989	0.618495	0.631967
670	0.667111	0.664261	0.646784	0.631249	0.647007
690	0.676816	0.66878	0.658984	0.660557	0.676569
710	0.65361	0.675598	0.676015	0.693565	0.710412
730	0.658662	0.686578	0.697354	0.727111	0.744726
750	0.67651	0.7026	0.722813	0.759926	0.778284
770	0.696183	0.721495	0.748648	0.790789	0.810393
800	0.727533	0.753217	0.786931	0.8348	0.85687
30 ms	30 ms	30 ms	30 ms	30 ms	30 ms
475	0.566941	0.548786	0.563005	0.560336	0.571524
525	0.610968	0.587687	0.598285	0.572604	0.58011
575	0.634396	0.621454	0.617464	0.56132	0.563904
600	0.637379	0.63256	0.617858	0.554988	0.562015
610	0.637128	0.634714	0.616981	0.554229	0.564696
620	0.639676	0.638029	0.616454	0.558771	0.56903
630	0.63855	0.639656	0.616322	0.565294	0.576898
640	0.639384	0.640572	0.616454	0.574586	0.586559
650	0.643449	0.641868	0.61742	0.585338	0.598398
660	0.647681	0.643225	0.620738	0.597577	0.612546
670	0.650534	0.644041	0.625196	0.612285	0.629245
690	0.660651	0.649059	0.639804	0.645945	0.662138
710	0.633467	0.656513	0.659144	0.67985	0.697517
730	0.640258	0.668953	0.68312	0.71485	0.733461
750	0.660214	0.687384	0.709862	0.748828	0.767778
770	0.681456	0.707755	0.736789	0.780344	0.80073
800	0.715109	0.741287	0.776511	0.825777	0.84755
31 ms	31 ms	31 ms	31 ms	31 ms	31 ms
475	0.556828	0.534962	0.548916	0.541015	0.551124
525	0.598602	0.573322	0.581852	0.547441	0.553262
575	0.61838	0.6058	0.596403	0.529987	0.531109
600	0.61982	0.61533	0.594512	0.52432	0.530895
610	0.619384	0.616518	0.592706	0.525406	0.53526
620	0.622255	0.618228	0.592427	0.530847	0.54204
630	0.621083	0.620105	0.592103	0.540059	0.553008
640	0.621821	0.620367	0.592149	0.552097	0.564993
650	0.626397	0.621768	0.593772	0.563958	0.579201
660	0.630755	0.622237	0.598331	0.579254	0.595272
670	0.63389	0.623569	0.60325	0.595737	0.613653
690	0.644892	0.628871	0.620869	0.631249	0.648234
710	0.613762	0.638433	0.64337	0.667097	0.685579
730	0.622342	0.653619	0.66922	0.70335	0.721764
750	0.644892	0.67289	0.697974	0.737742	0.758309
770	0.667697	0.694745	0.725829	0.770286	0.791374
800	0.703543	0.73017	0.767051	0.816703	0.839424
32 ms	32 ms	32 ms	32 ms	32 ms	32 ms
475	0.546784	0.521067	0.534194	0.520792	0.530309
525	0.586015	0.559368	0.564278	0.521988	0.525186
575	0.601295	0.589935	0.574995	0.498586	0.498642
600	0.601931	0.597756	0.570769	0.494998	0.501513
610	0.601568	0.597665	0.567683	0.497721	0.508217
620	0.604152	0.599221	0.56724	0.505734	0.518136
630	0.603654	0.59977	0.567437	0.516209	0.530628
640	0.604332	0.599587	0.568174	0.530312	0.545054
650	0.608961	0.600601	0.571744	0.544955	0.561267
660	0.614027	0.601321	0.576875	0.56197	0.579632
670	0.616934	0.602719	0.583704	0.580019	0.599267
690	0.627469	0.609085	0.603658	0.617444	0.635681
710	0.594693	0.620744	0.6285	0.655447	0.674113
730	0.606541	0.638141	0.656828	0.69235	0.712072
750	0.629947	0.659132	0.68646	0.728095	0.748338
770	0.654859	0.682919	0.715601	0.761312	0.782561
800	0.692179	0.719453	0.75785	0.80831	0.831168
33 ms	33 ms	33 ms	33 ms	33 ms	33 ms
475	0.536502	0.508124	0.519341	0.500961	0.508895
525	0.573198	0.545779	0.546943	0.495182	0.49662
575	0.584268	0.574001	0.551711	0.466478	0.46573
600	0.584505	0.579584	0.5456	0.46623	0.473981
610	0.5837	0.579345	0.542954	0.470801	0.483633
620	0.586674	0.579297	0.542277	0.481425	0.496562
630	0.585686	0.579632	0.542746	0.494885	0.510578
640	0.587098	0.57901	0.545341	0.510863	0.527134
650	0.592052	0.579643	0.549308	0.527463	0.545571
660	0.596307	0.580494	0.556328	0.545939	0.564845
670	0.599105	0.582388	0.564376	0.564949	0.585333
690	0.60914	0.590552	0.587947	0.604813	0.623534
710	0.576631	0.603935	0.614737	0.643888	0.66352
730	0.590889	0.623304	0.644401	0.681782	0.70241
750	0.616099	0.646895	0.675785	0.718096	0.739263
770	0.642871	0.672	0.705948	0.752345	0.774334
800	0.681985	0.709886	0.748876	0.800474	0.823574
34 ms	34 ms	34 ms	34 ms	34 ms	34 ms
475	0.526673	0.495017	0.504929	0.48018	0.486962
525	0.55889	0.53127	0.529101	0.466861	0.465108
575	0.566152	0.557309	0.528349	0.435687	0.434149
600	0.565906	0.560269	0.520583	0.438674	0.447058
610	0.565412	0.559218	0.518056	0.446996	0.460036
620	0.568759	0.559368	0.51745	0.458844	0.474956
630	0.567925	0.558666	0.519047	0.474475	0.491436
640	0.568955	0.558013	0.522606	0.492963	0.510185
650	0.573974	0.558727	0.52808	0.511479	0.529824
660	0.578888	0.559921	0.536558	0.5309	0.550867
670	0.581468	0.562404	0.547148	0.551229	0.572107
690	0.592006	0.572555	0.57296	0.592314	0.611747
710	0.559491	0.588703	0.601753	0.632775	0.653511
730	0.576439	0.609819	0.633513	0.671725	0.69312
750	0.603745	0.634682	0.665587	0.709068	0.730939
770	0.631392	0.661355	0.696478	0.74391	0.766661
800	0.67201	0.70054	0.740768	0.792463	0.815982
35 ms	35 ms	35 ms	35 ms	35 ms	35 ms
475	0.516396	0.481502	0.489433	0.459365	0.464426
525	0.545596	0.517199	0.510664	0.437493	0.433881
575	0.548328	0.539582	0.504454	0.40448	0.403331
600	0.547557	0.540996	0.495666	0.413617	0.42325
610	0.547093	0.53848	0.492697	0.423938	0.437877
620	0.550891	0.538164	0.494038	0.438148	0.454649
630	0.549304	0.537111	0.496246	0.456437	0.474469
640	0.550686	0.536319	0.501315	0.476178	0.49604
650	0.555415	0.538018	0.508191	0.49564	0.516425
660	0.560642	0.539689	0.518552	0.516983	0.537743
670	0.563232	0.542291	0.530014	0.538117	0.559668
690	0.573441	0.555503	0.558291	0.58145	0.600636
710	0.54347	0.574033	0.589913	0.622239	0.643306
730	0.563381	0.597099	0.622735	0.661825	0.684115
750	0.592517	0.623631	0.656227	0.700282	0.722863
770	0.620561	0.651173	0.687208	0.735476	0.758911
800	0.662592	0.691616	0.732272	0.784868	0.809296
36 ms	36 ms	36 ms	36 ms	36 ms	36 ms
475	0.505925	0.467799	0.474219	0.437635	0.441115
525	0.531508	0.502543	0.492463	0.407489	0.401028
575	0.529366	0.521157	0.480672	0.374631	0.374705
600	0.529151	0.521266	0.470647	0.389331	0.401245
610	0.52829	0.517585	0.467563	0.402472	0.418632
620	0.532255	0.516481	0.470586	0.419331	0.437213
630	0.531134	0.515816	0.474137	0.438413	0.458016
640	0.531829	0.51493	0.480912	0.460105	0.480279
650	0.536818	0.517156	0.48953	0.481605	0.502599
660	0.542064	0.519843	0.502117	0.503916	0.525024
670	0.544456	0.523765	0.514459	0.525571	0.547584
690	0.55506	0.538754	0.544823	0.569672	0.590681
710	0.527967	0.560002	0.578556	0.612062	0.63387
730	0.550431	0.585554	0.612304	0.652747	0.675304
750	0.581039	0.613222	0.646825	0.691389	0.714848
770	0.610567	0.641743	0.678802	0.727656	0.751667
800	0.653973	0.683258	0.72477	0.777591	0.80265
37 ms	37 ms	37 ms	37 ms	37 ms	37 ms
475	0.494325	0.455374	0.459336	0.416295	0.41683
525	0.516396	0.488733	0.472426	0.376481	0.367438
575	0.511108	0.503171	0.454939	0.34595	0.34701
600	0.510436	0.500195	0.44449	0.36752	0.380947
610	0.50965	0.496273	0.443902	0.382609	0.400089
620	0.514177	0.495345	0.447483	0.40118	0.420499
630	0.512227	0.494706	0.452831	0.421677	0.443082
640	0.51312	0.49424	0.460889	0.444788	0.465917
650	0.517335	0.497038	0.472303	0.467907	0.489851
660	0.522547	0.500656	0.485272	0.4915	0.512759
670	0.525591	0.506002	0.499939	0.513656	0.536371
690	0.536924	0.523678	0.532899	0.559573	0.58011
710	0.514788	0.546227	0.567535	0.601733	0.625044
730	0.539082	0.573888	0.602434	0.644094	0.667093
750	0.57096	0.602784	0.637801	0.68348	0.707429
770	0.601295	0.632442	0.670541	0.720074	0.74466
800	0.645221	0.675044	0.717136	0.770378	0.796282
38 ms	38 ms	38 ms	38 ms	38 ms	38 ms
475	0.484852	0.44153	0.444056	0.393486	0.392727
525	0.501711	0.472699	0.451741	0.345144	0.333904
575	0.493159	0.48417	0.429278	0.318914	0.321605
600	0.492926	0.479316	0.420882	0.346359	0.361236
610	0.490936	0.474713	0.42095	0.363919	0.383132
620	0.495487	0.473555	0.42568	0.384865	0.40505
630	0.492283	0.473432	0.432779	0.406769	0.428022
640	0.493042	0.473799	0.442724	0.431137	0.453627
650	0.497687	0.477155	0.455703	0.4544	0.477746
660	0.503368	0.482321	0.470278	0.47908	0.502086
670	0.506888	0.49078	0.485451	0.501748	0.525241
690	0.519043	0.509749	0.521186	0.549131	0.570645
710	0.501368	0.534554	0.556731	0.592964	0.615947
730	0.527967	0.563342	0.593263	0.635349	0.659719
750	0.560642	0.593157	0.629054	0.675269	0.700387
770	0.592749	0.6235	0.662595	0.712777	0.738038
800	0.636792	0.667375	0.710006	0.763762	0.790108
39 ms	39 ms	39 ms	39 ms	39 ms	39 ms
475	0.474132	0.428725	0.428895	0.369721	0.36541
525	0.485327	0.457066	0.430358	0.313315	0.300573
575	0.473461	0.464236	0.403872	0.293426	0.297928
600	0.472727	0.457827	0.396936	0.326861	0.34274
610	0.471256	0.452476	0.39868	0.346359	0.366736
620	0.475471	0.451706	0.404302	0.368925	0.390734
630	0.472482	0.451835	0.414564	0.391996	0.415294
640	0.472788	0.453436	0.425747	0.417807	0.44052
650	0.478077	0.45746	0.43983	0.442301	0.464548
660	0.484732	0.464426	0.455575	0.468278	0.49038
670	0.48752	0.472504	0.473282	0.492671	0.514873
690	0.502169	0.49559	0.509935	0.538905	0.561517
710	0.488406	0.522831	0.546943	0.583919	0.607821
730	0.517335	0.552788	0.585217	0.627239	0.65242
750	0.551095	0.584826	0.620913	0.667839	0.693231
770	0.583653	0.615604	0.655424	0.705215	0.731511
800	0.628923	0.659807	0.70315	0.757013	0.783971
40 ms	40 ms	40 ms	40 ms	40 ms	40 ms
475	0.46289	0.415389	0.413397	0.34491	0.338348
525	0.469658	0.44177	0.409286	0.282206	0.268306
575	0.453529	0.444063	0.378182	0.268505	0.274529
600	0.452313	0.436017	0.372826	0.308148	0.326429
610	0.451157	0.430389	0.376659	0.329846	0.3514
620	0.455316	0.430524	0.384823	0.353666	0.376007
630	0.451543	0.430929	0.395404	0.379363	0.402182
640	0.452953	0.43348	0.410206	0.405057	0.428022
650	0.458931	0.439545	0.424792	0.42999	0.454202
660	0.465261	0.447061	0.44233	0.455483	0.479557
670	0.470274	0.457307	0.460197	0.480405	0.505048
690	0.484554	0.482631	0.498788	0.529507	0.552143
710	0.476928	0.511959	0.536928	0.575456	0.599907
730	0.50751	0.543169	0.57625	0.619324	0.645037
750	0.542325	0.575609	0.613324	0.66016	0.686627
770	0.575281	0.607248	0.648093	0.698649	0.725298
800	0.6213	0.65259	0.696551	0.750509	0.778407
41 ms	41 ms	41 ms	41 ms	41 ms	41 ms
475	0.451607	0.402351	0.397689	0.319813	0.310109
525	0.451671	0.425711	0.387213	0.249717	0.232704
575	0.434581	0.423525	0.352009	0.243937	0.253462
600	0.43217	0.414106	0.350391	0.291944	0.310106
610	0.430824	0.409673	0.356429	0.315062	0.336423
620	0.435515	0.409885	0.366154	0.339352	0.363209
630	0.43217	0.41186	0.378942	0.365571	0.390069
640	0.43264	0.414875	0.394526	0.392437	0.417036
650	0.439693	0.422373	0.411545	0.418293	0.443344
660	0.446244	0.4312	0.429683	0.444069	0.468951
670	0.450707	0.44202	0.448066	0.470127	0.495402
690	0.469842	0.470074	0.488116	0.520066	0.543965
710	0.466132	0.501724	0.528133	0.567169	0.592402
730	0.497745	0.534182	0.567977	0.611974	0.637653
750	0.533534	0.567374	0.605149	0.653918	0.680377
770	0.566941	0.599048	0.640843	0.691833	0.71962
800	0.613585	0.645416	0.68985	0.744239	0.772955
42 ms	42 ms	42 ms	42 ms	42 ms	42 ms
475	0.440023	0.389207	0.380712	0.29447	0.281144
525	0.434648	0.410026	0.364274	0.218354	0.201413
575	0.414768	0.402757	0.327503	0.223902	0.234296
600	0.412103	0.392283	0.329464	0.275979	0.294899
610	0.410905	0.387769	0.335966	0.299484	0.322471
620	0.415536	0.38918	0.348278	0.325751	0.349697
630	0.412033	0.391104	0.362779	0.35278	0.377684
640	0.413157	0.397188	0.380382	0.380726	0.405979
650	0.420255	0.405923	0.397663	0.407196	0.432743
660	0.428325	0.415716	0.417977	0.433821	0.459532
670	0.433645	0.428957	0.436917	0.460168	0.48524
690	0.453337	0.458789	0.478444	0.511983	0.535367
710	0.456206	0.491652	0.519157	0.558921	0.584861
730	0.488642	0.524681	0.559645	0.604406	0.630948
750	0.525266	0.559681	0.597689	0.64652	0.674151
770	0.558839	0.591948	0.633851	0.685433	0.713901
800	0.606361	0.638831	0.683571	0.738437	0.767467
43 ms	43 ms	43 ms	43 ms	43 ms	43 ms
475	0.428257	0.375346	0.364615	0.26736	0.250415
525	0.418318	0.392798	0.340303	0.186207	0.170642
575	0.393273	0.380946	0.302618	0.2029	0.214799
600	0.39099	0.370778	0.308728	0.260901	0.280474
610	0.389955	0.366268	0.31695	0.287	0.309037
620	0.394959	0.368452	0.330908	0.312244	0.337176
630	0.39217	0.372708	0.347544	0.34068	0.366424
640	0.394154	0.379736	0.365293	0.368847	0.394413
650	0.402287	0.389863	0.385123	0.396466	0.422907
660	0.410483	0.401464	0.40616	0.423531	0.449776
670	0.417624	0.415909	0.426225	0.449975	0.476717
690	0.438768	0.447527	0.470647	0.503575	0.527673
710	0.446049	0.482119	0.51156	0.551433	0.577859
730	0.480066	0.516518	0.552221	0.597256	0.624397
750	0.51634	0.55134	0.591451	0.640077	0.667874
770	0.551248	0.584824	0.627344	0.67909	0.708178
800	0.599563	0.632145	0.677392	0.732692	0.762475
44 ms	44 ms	44 ms	44 ms	44 ms	44 ms
475	0.416511	0.361976	0.347491	0.240224	0.219213
525	0.399906	0.375165	0.317299	0.155317	0.137921
575	0.372974	0.358778	0.279955	0.182979	0.19774
600	0.370272	0.348316	0.289573	0.244662	0.268306
610	0.368565	0.345291	0.300531	0.272307	0.296829
620	0.374127	0.349129	0.31449	0.3004	0.326001
630	0.372204	0.355105	0.333697	0.328318	0.354864
640	0.375047	0.363209	0.353299	0.357272	0.384558
650	0.383918	0.375182	0.373134	0.386211	0.412844
660	0.394154	0.388515	0.395111	0.414322	0.440915
670	0.401494	0.403677	0.416447	0.441448	0.467343
690	0.424855	0.437228	0.459692	0.494943	0.519841
710	0.436647	0.472862	0.503201	0.543918	0.570986
730	0.471992	0.508592	0.545341	0.590779	0.617965
750	0.508806	0.543875	0.584556	0.633958	0.662375
770	0.543782	0.577774	0.620564	0.673	0.703131
800	0.592935	0.626386	0.671626	0.726362	0.757072
45 ms	45 ms	45 ms	45 ms	45 ms	45 ms
475	0.404009	0.348019	0.330514	0.211503	0.186423
525	0.381963	0.357903	0.293473	0.126426	0.108943
575	0.351923	0.337177	0.255539	0.163973	0.180463
600	0.349248	0.326687	0.271482	0.230256	0.253462
610	0.348678	0.32583	0.283373	0.259104	0.283889
620	0.354741	0.330524	0.299895	0.288598	0.313562
630	0.353132	0.338095	0.319394	0.316472	0.343399
640	0.356662	0.347989	0.34022	0.346935	0.373861
650	0.366383	0.360621	0.360963	0.375555	0.403044
660	0.377263	0.375091	0.384224	0.405343	0.431332
670	0.386238	0.391458	0.406374	0.432615	0.458585
690	0.412103	0.426203	0.450326	0.486433	0.513149
710	0.427376	0.463841	0.49584	0.536429	0.564548
730	0.463578	0.500291	0.53793	0.583825	0.612192
750	0.501826	0.536279	0.577789	0.626939	0.657086
770	0.537504	0.571094	0.614605	0.667331	0.697808
800	0.586628	0.619199	0.66539	0.721144	0.752343
46 ms	46 ms	46 ms	46 ms	46 ms	46 ms
475	0.391359	0.33444	0.312934	0.182182	0.154277
525	0.363874	0.338845	0.267869	0.0978048	0.081519
575	0.329287	0.314972	0.231911	0.146827	0.163096
600	0.32835	0.306713	0.253111	0.217564	0.239455
610	0.327325	0.305816	0.266887	0.245178	0.271137
620	0.334364	0.312767	0.28686	0.277041	0.302931
630	0.33428	0.321173	0.307388	0.306003	0.333398
640	0.339299	0.33264	0.328186	0.336515	0.363917
650	0.35006	0.347355	0.350715	0.365727	0.394339
660	0.361984	0.363605	0.373902	0.395444	0.422907
670	0.372512	0.380856	0.396571	0.423736	0.450549
690	0.400196	0.41733	0.442265	0.479322	0.505729
710	0.419149	0.454947	0.487525	0.529185	0.557963
730	0.456206	0.49212	0.53071	0.577383	0.606475
750	0.494674	0.529355	0.571451	0.621719	0.651772
770	0.530385	0.56436	0.60807	0.661588	0.692715
800	0.58018	0.612822	0.659741	0.715516	0.747205
47 ms	47 ms	47 ms	47 ms	47 ms	47 ms
475	0.377644	0.320943	0.295809	0.152786	0.12231
525	0.345246	0.320825	0.242848	0.0670068	0.0530504
575	0.308722	0.292034	0.210406	0.129245	0.147986
600	0.30747	0.287934	0.235306	0.202785	0.227571
610	0.307291	0.287934	0.252806	0.23377	0.2602
620	0.314924	0.294991	0.273228	0.265663	0.291384
630	0.316329	0.305726	0.294672	0.295368	0.323162
640	0.321646	0.319086	0.316774	0.325924	0.355185
650	0.334112	0.33468	0.340469	0.356473	0.385232
660	0.34672	0.351726	0.363723	0.386509	0.414805
670	0.358337	0.370299	0.386916	0.41551	0.442295
690	0.38877	0.408342	0.434185	0.471418	0.498814
710	0.410694	0.447815	0.480131	0.522855	0.551633
730	0.44806	0.485281	0.523967	0.571381	0.600317
750	0.487225	0.522591	0.565119	0.615775	0.646393
770	0.523528	0.557873	0.602071	0.656169	0.687449
800	0.573829	0.606889	0.65466	0.710059	0.743677
48 ms	48 ms	48 ms	48 ms	48 ms	48 ms
475	0.363953	0.306745	0.276446	0.125496	0.0914967
525	0.326384	0.3013	0.217179	0.0390344	0.026019
575	0.287509	0.270846	0.188841	0.114286	0.133937
600	0.288071	0.26762	0.219706	0.18937	0.215243
610	0.287696	0.269382	0.238465	0.221946	0.248877
620	0.296137	0.279713	0.260753	0.253167	0.281616
630	0.298153	0.291385	0.281952	0.285031	0.31312
640	0.305857	0.306534	0.306223	0.315507	0.34488
650	0.318428	0.322058	0.329294	0.347262	0.376312
660	0.333438	0.340592	0.354023	0.377692	0.406549
670	0.34582	0.360034	0.378107	0.407196	0.435417
690	0.377872	0.399888	0.42602	0.463992	0.491553
710	0.401855	0.439443	0.473587	0.516375	0.545054
730	0.440682	0.478089	0.517229	0.564949	0.595457
750	0.480487	0.515997	0.559044	0.610061	0.641195
770	0.517224	0.551491	0.597001	0.6506	0.682949
800	0.567334	0.601375	0.649398	0.704714	0.737835
49 ms	49 ms	49 ms	49 ms	49 ms	49 ms
475	0.349736	0.292994	0.257687	0.0956449	0.058489
525	0.308097	0.281806	0.190953	0.0126782	0.000473991
575	0.266388	0.248981	0.167633	0.0980689	0.120244
600	0.267861	0.248673	0.204887	0.176373	0.203236
610	0.269329	0.252041	0.224283	0.209902	0.237357
620	0.278227	0.264272	0.246777	0.241866	0.27104
630	0.28166	0.277896	0.270703	0.275021	0.303744
640	0.290404	0.292683	0.296328	0.306452	0.337427
650	0.304417	0.310748	0.319308	0.338185	0.368062
660	0.319649	0.329166	0.344185	0.36939	0.398641
670	0.333522	0.350493	0.36958	0.399372	0.427615
690	0.368176	0.390529	0.418393	0.457325	0.485122
710	0.39452	0.431242	0.466137	0.510415	0.539583
730	0.433645	0.470962	0.511281	0.559272	0.590028
750	0.473582	0.509301	0.553289	0.604451	0.636689
770	0.510884	0.545427	0.591637	0.645575	0.678287
800	0.56159	0.595605	0.644607	0.699738	0.733228
50 ms	50 ms	50 ms	50 ms	50 ms	50 ms
475	0.33554	0.277067	0.238397	0.0626474	0.0255131
525	0.288632	0.262092	0.165776	-0.0133142	-0.0220584
575	0.244292	0.227787	0.148443	0.0836262	0.10368
600	0.246357	0.229289	0.188957	0.164347	0.191357
610	0.25056	0.237358	0.211412	0.19832	0.227464
620	0.262336	0.248981	0.235095	0.232289	0.26219
630	0.265207	0.265062	0.260154	0.263985	0.29591
640	0.275442	0.281046	0.286015	0.297112	0.327713
650	0.290869	0.299501	0.309442	0.329426	0.360366
660	0.30765	0.320308	0.334707	0.36156	0.391103
670	0.322251	0.340075	0.36025	0.391774	0.421189
690	0.357939	0.382321	0.410911	0.450748	0.478532
710	0.386761	0.42309	0.459124	0.503062	0.533934
730	0.426356	0.464153	0.50542	0.553673	0.584955
750	0.467062	0.502729	0.546994	0.599043	0.632136
770	0.504563	0.539174	0.586208	0.640077	0.673882
800	0.555516	0.590598	0.638971	0.694411	0.728637
51 ms	51 ms	51 ms	51 ms	51 ms	51 ms
475	0.319996	0.263418	0.217988	0.0332062	-0.00702432
525	0.268743	0.240292	0.139973	-0.0377808	-0.0470372
575	0.225141	0.206185	0.130526	0.0705458	0.0920789
600	0.229446	0.214135	0.175587	0.153512	0.180105
610	0.232009	0.220413	0.197572	0.187839	0.21712
620	0.243877	0.234297	0.225148	0.223475	0.250104
630	0.249947	0.25143	0.249649	0.254484	0.285305
640	0.263031	0.269284	0.275257	0.289531	0.318999
650	0.278418	0.290103	0.299348	0.321267	0.352208
660	0.295861	0.30913	0.326989	0.352941	0.383583
670	0.311125	0.331355	0.352009	0.385164	0.413545
690	0.348841	0.374262	0.40337	0.443284	0.474164
710	0.379391	0.416457	0.452959	0.49807	0.528373
730	0.420186	0.457425	0.499421	0.548412	0.579823
750	0.460569	0.496982	0.541442	0.594214	0.627149
770	0.497976	0.533839	0.580995	0.634928	0.669627
800	0.54997	0.58506	0.634146	0.689165	0.724582
52 ms	52 ms	52 ms	52 ms	52 ms	52 ms
475	0.305407	0.248505	0.197151	0.00307001	-0.03841
525	0.248822	0.220851	0.115054	-0.0616089	-0.0692587
575	0.20215	0.184879	0.113938	0.052413	0.0771287
600	0.210174	0.1952	0.161288	0.140957	0.168183
610	0.215294	0.205393	0.186009	0.176373	0.20675
620	0.227622	0.221723	0.212082	0.211919	0.242688
630	0.235825	0.239037	0.238044	0.246422	0.277512
640	0.248104	0.259001	0.266396	0.279721	0.310728
650	0.265404	0.280115	0.292362	0.31401	0.344469
660	0.283839	0.300759	0.318435	0.346281	0.376541
670	0.30116	0.321849	0.343609	0.377311	0.407403
690	0.340129	0.365973	0.396718	0.436622	0.466352
710	0.372126	0.410002	0.446639	0.492496	0.522849
730	0.413578	0.450656	0.49462	0.542827	0.57521
750	0.45436	0.491334	0.53603	0.589518	0.623058
770	0.492692	0.528654	0.575381	0.630144	0.664819
800	0.544353	0.57969	0.628841	0.68457	0.720138
53 ms	53 ms	53 ms	53 ms	53 ms	53 ms
475	0.289005	0.232104	0.176114	-0.0269881	-0.0701031
525	0.228373	0.200269	0.0889146	-0.0852719	-0.0888706
575	0.18064	0.164716	0.0959633	0.0411577	0.0633773
600	0.192113	0.180344	0.148315	0.130726	0.158328
610	0.198369	0.19007	0.173642	0.165838	0.196703
620	0.212295	0.209	0.201017	0.201423	0.233872
630	0.222318	0.227787	0.227629	0.236946	0.268796
640	0.235825	0.248673	0.256043	0.270854	0.303834
650	0.254723	0.270185	0.282616	0.304834	0.337511
660	0.274477	0.291295	0.309887	0.338269	0.369305
670	0.291334	0.31328	0.336719	0.370553	0.400379
690	0.332002	0.35808	0.389369	0.430733	0.460728
710	0.365444	0.402445	0.441083	0.485662	0.518082
730	0.40708	0.444042	0.487643	0.537115	0.570791
750	0.44819	0.485909	0.530763	0.584251	0.618228
770	0.486514	0.522589	0.570476	0.625177	0.66103
800	0.538557	0.574447	0.624334	0.679584	0.715793
54 ms	54 ms	54 ms	54 ms	54 ms	54 ms
475	0.273995	0.215725	0.154895	-0.0553451	-0.101299
525	0.207703	0.177819	0.0633045	-0.108427	-0.109178
575	0.161404	0.144875	0.0797899	0.0256826	0.0519228
600	0.17497	0.162972	0.136802	0.119698	0.150049
610	0.182075	0.177215	0.162289	0.15669	0.187126
620	0.196987	0.194967	0.189662	0.193119	0.226063
630	0.207929	0.215906	0.218059	0.228441	0.260997
640	0.224924	0.238093	0.247085	0.263192	0.296003
650	0.242943	0.259123	0.274485	0.297846	0.329928
660	0.264416	0.282852	0.302347	0.33087	0.362421
670	0.281469	0.305348	0.329634	0.362665	0.394046
690	0.323202	0.350852	0.383173	0.424489	0.454905
710	0.358656	0.395779	0.433917	0.480525	0.513428
730	0.401062	0.438782	0.48265	0.532076	0.566031
750	0.442128	0.479813	0.525758	0.579971	0.613786
770	0.481328	0.517211	0.565515	0.620849	0.656766
800	0.533427	0.569776	0.61882	0.674617	0.711861
55 ms	55 ms	55 ms	55 ms	55 ms	55 ms
475	0.258146	0.199737	0.134323	-0.0861258	-0.131946
525	0.185999	0.156686	0.039088	-0.130183	-0.128522
575	0.141801	0.125719	0.0639328	0.0135282	0.0393296
600	0.156617	0.149149	0.126201	0.108947	0.13977
610	0.16651	0.163844	0.150889	0.14579	0.179143
620	0.184102	0.183333	0.180049	0.183938	0.2169
630	0.195137	0.205053	0.208837	0.219766	0.253968
640	0.211626	0.227895	0.237204	0.257104	0.288682
650	0.231583	0.25023	0.26679	0.290463	0.322471
660	0.25219	0.273083	0.294579	0.324807	0.355746
670	0.273221	0.296903	0.321652	0.356553	0.387471
690	0.315715	0.343171	0.376582	0.418777	0.449452
710	0.35168	0.389007	0.428262	0.474657	0.507991
730	0.395033	0.432117	0.476629	0.526923	0.561467
750	0.436447	0.474789	0.520748	0.574973	0.609834
770	0.475775	0.513105	0.560246	0.615907	0.652541
800	0.527645	0.565004	0.614605	0.670252	0.707501
56 ms	56 ms	56 ms	56 ms	56 ms	56 ms
475	0.240654	0.183494	0.110902	-0.116158	-0.162537
525	0.164524	0.135802	0.0155496	-0.150253	-0.146474
575	0.124284	0.108802	0.048938	0.00029739	0.0270445
600	0.142455	0.134205	0.113378	0.101102	0.132063
610	0.15152	0.152231	0.140498	0.136602	0.170642
620	0.170085	0.172234	0.169234	0.175532	0.206523
630	0.182911	0.194735	0.198494	0.212254	0.245071
640	0.199863	0.217561	0.229455	0.247861	0.281426
650	0.222754	0.240838	0.257551	0.284182	0.315937
660	0.24367	0.265362	0.286297	0.316735	0.349454
670	0.264812	0.289038	0.314139	0.350436	0.381324
690	0.30765	0.336693	0.370123	0.412288	0.444847
710	0.345984	0.383108	0.42315	0.46945	0.504196
730	0.38862	0.426642	0.471323	0.523018	0.557107
750	0.43042	0.468658	0.516234	0.570649	0.60598
770	0.46972	0.507383	0.556025	0.611352	0.648724
800	0.522602	0.559629	0.610081	0.665412	0.703562
57 ms	57 ms	57 ms	57 ms	57 ms	57 ms
475	0.224599	0.166373	0.0892627	-0.144097	-0.190069
525	0.142979	0.113442	-0.0104532	-0.164346	-0.163871
575	0.105745	0.0904612	0.0347499	-0.011664	0.0154549
600	0.127275	0.122717	0.101463	0.0891365	0.123537
610	0.136925	0.138582	0.130391	0.128435	0.161596
620	0.156744	0.161472	0.158018	0.166217	0.200727
630	0.170209	0.183809	0.190014	0.203475	0.237882
640	0.189771	0.207201	0.223741	0.241136	0.274723
650	0.212407	0.233472	0.249649	0.276273	0.309927
660	0.235509	0.256295	0.280335	0.309759	0.342492
670	0.256437	0.281503	0.307746	0.34283	0.375089
690	0.299522	0.329777	0.363802	0.407125	0.43887
710	0.339133	0.376898	0.418255	0.464616	0.498642
730	0.382339	0.42089	0.466572	0.51759	0.552906
750	0.426287	0.463315	0.511616	0.565739	0.602137
770	0.464639	0.502441	0.55115	0.607288	0.645037
800	0.517886	0.555098	0.605239	0.660676	0.699699
58 ms	58 ms	58 ms	58 ms	58 ms	58 ms
475	0.20804	0.149066	0.0669562	-0.171257	-0.216164
525	0.122232	0.0913454	-0.0333782	-0.186934	-0.183655
575	0.0853348	0.0733117	0.0209506	-0.0253133	0.00390709
600	0.111403	0.108802	0.0908356	0.0795629	0.114141
610	0.124965	0.127212	0.11963	0.119423	0.15389
620	0.144414	0.149406	0.149603	0.158718	0.192758
630	0.160651	0.174914	0.182204	0.196597	0.229718
640	0.178597	0.198661	0.211412	0.232608	0.268209
650	0.201693	0.223706	0.242016	0.268413	0.303021
660	0.225357	0.248779	0.27187	0.303752	0.337343
670	0.24718	0.273544	0.301167	0.336766	0.369538
690	0.293557	0.322577	0.358105	0.401396	0.43455
710	0.333691	0.370985	0.412108	0.460168	0.494531
730	0.377187	0.416457	0.461266	0.513823	0.549229
750	0.420324	0.457843	0.5061	0.561522	0.598489
770	0.458993	0.49698	0.546994	0.602232	0.641277
800	0.513342	0.550469	0.600934	0.65685	0.695324
59 ms	59 ms	59 ms	59 ms	59 ms	59 ms
475	0.191412	0.132782	0.0424542	-0.19707	-0.244886
525	0.100443	0.0689928	-0.056546	-0.205196	-0.196316
575	0.0675113	0.0546556	0.00705312	-0.03742	-0.00703271
600	0.0979854	0.0958842	0.0797899	0.0710089	0.105109
610	0.111825	0.116787	0.109866	0.110359	0.146563
620	0.132661	0.139374	0.14063	0.149933	0.185115
630	0.149336	0.164218	0.171933	0.187964	0.224008
640	0.169348	0.18913	0.203867	0.225641	0.2596
650	0.193394	0.215488	0.234777	0.261902	0.295635
660	0.218382	0.240818	0.265116	0.297021	0.330523
670	0.238876	0.266619	0.295501	0.331209	0.364153
690	0.286195	0.316571	0.351848	0.395517	0.429038
710	0.326727	0.365068	0.407442	0.454656	0.49038
730	0.371818	0.410002	0.45583	0.509573	0.545313
750	0.414278	0.453197	0.501888	0.557212	0.594903
770	0.453913	0.492327	0.542485	0.598677	0.637485
800	0.507792	0.545635	0.596357	0.651573	0.691423
60 ms	60 ms	60 ms	60 ms	60 ms	60 ms
475	0.173511	0.116004	0.0187554	-0.22635	-0.272228
525	0.078567	0.0465716	-0.0762287	-0.223344	-0.215577
575	0.0516749	0.0396623	-0.00785623	-0.0492628	-0.0163638
600	0.0839893	0.0842208	0.0700057	0.0624391	0.0976276
610	0.0989997	0.105822	0.101174	0.103112	0.13779
620	0.120307	0.129241	0.133073	0.14293	0.177577
630	0.139172	0.155417	0.16441	0.180475	0.216458
640	0.160401	0.180704	0.195492	0.221188	0.253968
650	0.185288	0.207452	0.226983	0.255494	0.290454
660	0.209052	0.23324	0.257551	0.291578	0.324024
670	0.23169	0.260779	0.288266	0.324979	0.358221
690	0.27861	0.30977	0.346564	0.390002	0.424687
710	0.320778	0.359388	0.402148	0.449781	0.485893
730	0.3656	0.404955	0.451869	0.504656	0.541779
750	0.409422	0.448307	0.497172	0.552657	0.591612
770	0.449095	0.488155	0.537508	0.59463	0.634039
800	0.502855	0.541164	0.592706	0.647625	0.687225
61 ms	61 ms	61 ms	61 ms	61 ms	61 ms
475	0.155729	0.0963736	-0.00520921	-0.251215	-0.294195
525	0.0588734	0.0249927	-0.100268	-0.240383	-0.233865
575	0.0328882	0.0232735	-0.0213822	-0.0606006	-0.0253216
600	0.0723065	0.07239	0.058727	0.0535375	0.0897222
610	0.0872716	0.0951557	0.091719	0.0950141	0.1326
620	0.109855	0.119968	0.124293	0.134483	0.16966
630	0.130111	0.147211	0.154977	0.173952	0.209449
640	0.152033	0.172113	0.189075	0.213589	0.247852
650	0.176667	0.198343	0.220254	0.248374	0.284173
660	0.200092	0.224769	0.251078	0.285031	0.318039
670	0.225788	0.252834	0.281288	0.318658	0.353417
690	0.272833	0.304215	0.34022	0.38494	0.419878
710	0.314484	0.353229	0.39679	0.445113	0.482139
730	0.359848	0.400138	0.446509	0.50106	0.537743
750	0.405298	0.443491	0.492988	0.549028	0.588391
770	0.444419	0.482989	0.533857	0.590732	0.63014
800	0.498265	0.536594	0.588181	0.643475	0.683551
62 ms	62 ms	62 ms	62 ms	62 ms	62 ms
475	0.137983	0.0787022	-0.0282386	-0.280009	-0.321503
525	0.0357414	0.00192227	-0.123778	-0.256477	-0.242351
575	0.017984	0.00927493	-0.0325934	-0.0711716	-0.0346633
600	0.0577608	0.0600671	0.048938	0.0446142	0.0818195
610	0.0747594	0.0849679	0.0820518	0.0878027	0.125446
620	0.0994334	0.112042	0.115054	0.126683	0.163096
630	0.120307	0.137658	0.148573	0.166711	0.202782
640	0.142718	0.163721	0.181966	0.20563	0.240814
650	0.168609	0.190916	0.21197	0.242283	0.278471
660	0.19351	0.218665	0.245541	0.279243	0.313385
670	0.217281	0.245877	0.275931	0.313305	0.348233
690	0.267076	0.297582	0.334875	0.380121	0.415224
710	0.310326	0.348288	0.391291	0.440724	0.477202
730	0.355542	0.394389	0.442068	0.496683	0.534147
750	0.399327	0.438093	0.488174	0.545473	0.584294
770	0.4389	0.478907	0.529478	0.586516	0.626935
800	0.49415	0.532349	0.583941	0.638826	0.679504
63 ms	63 ms	63 ms	63 ms	63 ms	63 ms
475	0.121133	0.0593331	-0.0523546	-0.30202	-0.344978
525	0.0167614	-0.0192011	-0.141527	-0.270472	-0.257532
575	0.00290827	-0.00518767	-0.0439022	-0.0820064	-0.0450189
600	0.0451758	0.0507937	0.0404136	0.0363394	0.0749944
610	0.0631359	0.0733117	0.0724716	0.0797129	0.116509
620	0.0908236	0.101098	0.10732	0.121358	0.157444
630	0.1107	0.12816	0.140103	0.159725	0.196356
640	0.132528	0.156306	0.174858	0.198558	0.234825
650	0.159016	0.184072	0.205114	0.23663	0.270942
660	0.185882	0.21236	0.238359	0.272894	0.30716
670	0.210621	0.238493	0.269923	0.308063	0.343399
690	0.260944	0.292518	0.329719	0.375095	0.411225
710	0.303967	0.343043	0.38699	0.436622	0.473981
730	0.350141	0.38997	0.437382	0.492787	0.531002
750	0.393714	0.433431	0.48438	0.540948	0.580588
770	0.434313	0.473994	0.525216	0.582686	0.623231
800	0.48929	0.5279	0.579945	0.634296	0.675764
64 ms	64 ms	64 ms	64 ms	64 ms	64 ms
475	0.102169	0.0402193	-0.0748571	-0.324055	-0.366826
525	-0.00473609	-0.0414046	-0.156373	-0.292348	-0.283959
575	-0.0123319	-0.0188199	-0.0579979	-0.0924435	-0.0527442
600	0.0325519	0.0393312	0.030198	0.0277328	0.0661943
610	0.0537674	0.0625918	0.0640883	0.0720862	0.110634
620	0.0784148	0.0919327	0.0994434	0.113316	0.14992
630	0.10303	0.120107	0.132672	0.152626	0.189247
640	0.127004	0.147211	0.167138	0.191602	0.229611
650	0.152416	0.175669	0.199069	0.230156	0.266638
660	0.179079	0.203581	0.232443	0.267433	0.302568
670	0.204425	0.231513	0.265609	0.302849	0.338594
690	0.253408	0.287112	0.324588	0.370244	0.406264
710	0.298245	0.338401	0.381515	0.432078	0.470553
730	0.345738	0.384234	0.433717	0.48868	0.527403
750	0.390177	0.428717	0.480372	0.536904	0.577475
770	0.429543	0.469581	0.522115	0.578487	0.620062
800	0.484614	0.52395	0.575767	0.629846	0.672069
65 ms	65 ms	65 ms	65 ms	65 ms	65 ms
475	0.0830918	0.0214382	-0.100187	-0.349699	-0.38894
525	-0.026194	-0.0601908	-0.180191	-0.303532	-0.29997
575	-0.0281288	-0.0326997	-0.0691436	-0.102447	-0.0616544
600	0.0230091	0.0292583	0.0188681	0.0203426	0.0595926
610	0.0433717	0.0532114	0.0558609	0.0647929	0.103394
620	0.0685992	0.0845194	0.0921601	0.106262	0.143311
630	0.0931743	0.113583	0.126608	0.146056	0.183213
640	0.11879	0.139901	0.159655	0.18631	0.226278
650	0.144544	0.169441	0.193287	0.224017	0.26
660	0.171801	0.197514	0.226121	0.262002	0.296737
670	0.196179	0.225935	0.259855	0.297479	0.33247
690	0.245429	0.281352	0.319916	0.365884	0.402469
710	0.293834	0.332696	0.377802	0.427961	0.466786
730	0.340213	0.380392	0.428736	0.484532	0.523503
750	0.384968	0.424363	0.47584	0.533514	0.573952
770	0.425606	0.46593	0.517339	0.574634	0.616694
800	0.480066	0.519359	0.571987	0.626338	0.667991
66 ms	66 ms	66 ms	66 ms	66 ms	66 ms
475	0.0626643	0.00235054	-0.124174	-0.371365	-0.404796
525	-0.0457314	-0.0826726	-0.200464	-0.319157	-0.31061
575	-0.0425129	-0.0472385	-0.082115	-0.11245	-0.0718234
600	0.0107785	0.0182514	0.0125601	0.0122951	0.0530504
610	0.0330573	0.0452647	0.0464963	0.0572152	0.0980627
620	0.0609297	0.0746888	0.0829533	0.100821	0.136731
630	0.0856345	0.105252	0.119766	0.13899	0.177215
640	0.111264	0.132868	0.153576	0.179516	0.216458
650	0.13838	0.162499	0.186954	0.218231	0.255283
660	0.165146	0.190776	0.221346	0.255292	0.291941
670	0.190592	0.220284	0.252299	0.292783	0.327627
690	0.242008	0.274937	0.31405	0.361639	0.397915
710	0.288819	0.327941	0.37298	0.423804	0.462674
730	0.335372	0.375599	0.424382	0.480765	0.52028
750	0.380301	0.420103	0.47212	0.529399	0.571035
770	0.42122	0.461245	0.513848	0.57104	0.613078
800	0.475471	0.515274	0.567683	0.621632	0.664269
67 ms	67 ms	67 ms	67 ms	67 ms	67 ms
475	0.0430414	-0.0187537	-0.144722	-0.398239	-0.431925
525	-0.065131	-0.104069	-0.217511	-0.336942	-0.324959
575	-0.0544974	-0.0576938	-0.0939059	-0.120769	-0.0796069
600	0.00110128	0.00909847	0.00220193	0.00642753	0.0464081
610	0.022663	0.0346589	0.0385896	0.0519297	0.0906079
620	0.0502208	0.0657257	0.0752304	0.0934143	0.1326
630	0.0773512	0.0961749	0.112116	0.133015	0.170519
640	0.103174	0.123674	0.146633	0.173587	0.210681
650	0.131724	0.155699	0.180049	0.212922	0.249083
660	0.158513	0.185001	0.214527	0.250216	0.286339
670	0.183506	0.215	0.246469	0.287475	0.323162
690	0.236247	0.270574	0.309353	0.356953	0.394559
710	0.283839	0.322961	0.368571	0.419885	0.459343
730	0.330562	0.370366	0.421157	0.476784	0.517143
750	0.375889	0.415731	0.467873	0.525788	0.567508
770	0.41679	0.456699	0.51044	0.566873	0.609119
800	0.47187	0.511765	0.564079	0.616917	0.660673
68 ms	68 ms	68 ms	68 ms	68 ms	68 ms
475	0.0245571	-0.0371564	-0.170573	-0.414443	-0.454091
525	-0.0841128	-0.123906	-0.235878	-0.349352	-0.339401
575	-0.067882	-0.0720366	-0.101643	-0.131699	-0.0882023
600	-0.0102815	-0.000797227	-0.00582456	-6.51491e-05	0.0389983
610	0.0144823	0.0270461	0.0315511	0.0437944	0.0834711
620	0.0425476	0.0576893	0.0686118	0.0876622	0.126262
630	0.0698379	0.0888343	0.103757	0.126547	0.165088
640	0.0963882	0.117896	0.141418	0.166711	0.206072
650	0.124828	0.148662	0.173764	0.206421	0.244036
660	0.15152	0.178667	0.208948	0.245184	0.282185
670	0.177271	0.207291	0.241809	0.281815	0.319696
690	0.230302	0.265774	0.305324	0.352619	0.389921
710	0.278801	0.31836	0.364823	0.416694	0.456177
730	0.326641	0.365773	0.416865	0.473377	0.514373
750	0.370969	0.412018	0.464207	0.522091	0.564598
770	0.412665	0.453066	0.50542	0.562916	0.606565
800	0.466939	0.507495	0.560196	0.612728	0.657006
69 ms	69 ms	69 ms	69 ms	69 ms	69 ms
475	0.00398972	-0.0586566	-0.19606	-0.440696	-0.470416
525	-0.101659	-0.143681	-0.252129	-0.360874	-0.355163
575	-0.0805981	-0.0820137	-0.115166	-0.138394	-0.0958381
600	-0.0193041	-0.010552	-0.0160726	-0.00757904	0.0326417
610	0.00489031	0.0192954	0.0228501	0.0370079	0.0775848
620	0.0344014	0.0498229	0.0604685	0.0797216	0.119969
630	0.0610882	0.0813675	0.0994434	0.121906	0.159587
640	0.0883112	0.11148	0.135208	0.160981	0.199121
650	0.118514	0.141638	0.168373	0.201195	0.238932
660	0.144935	0.171505	0.203526	0.240302	0.276937
670	0.171679	0.202076	0.236466	0.277138	0.314355
690	0.225681	0.259423	0.300258	0.347915	0.386652
710	0.273511	0.313444	0.359616	0.411444	0.452924
730	0.320691	0.36208	0.412882	0.469881	0.51125
750	0.366851	0.406923	0.460259	0.518197	0.561667
770	0.40843	0.44895	0.502402	0.559422	0.603044
800	0.462515	0.503354	0.556328	0.608676	0.653148
70 ms	70 ms	70 ms	70 ms	70 ms	70 ms
475	-0.0164644	-0.0777875	-0.216806	-0.456517	-0.48738
525	-0.121387	-0.164931	-0.269685	-0.378317	-0.367689
575	-0.0943746	-0.095384	-0.124743	-0.145955	-0.101768
600	-0.0302655	-0.0207221	-0.0242544	-0.0139093	0.0272158
610	-0.0029047	0.00731497	0.0166001	0.0296049	0.0722341
620	0.0276366	0.041979	0.0541007	0.0736318	0.113443
630	0.0547295	0.0733117	0.0924533	0.115549	0.154399
640	0.0824906	0.103681	0.128909	0.154538	0.193922
650	0.112387	0.135166	0.162664	0.194977	0.234931
660	0.139172	0.165466	0.197688	0.235575	0.272012
670	0.165269	0.195061	0.230738	0.272313	0.310106
690	0.222427	0.256414	0.296052	0.343737	0.382907
710	0.268547	0.308383	0.356189	0.408333	0.448872
730	0.316943	0.357558	0.408719	0.465861	0.507766
750	0.362931	0.403494	0.456466	0.515045	0.558766
770	0.403723	0.444664	0.4985	0.555446	0.599724
800	0.457792	0.499402	0.552221	0.604044	0.649336
71 ms	71 ms	71 ms	71 ms	71 ms	71 ms
475	-0.0363472	-0.098026	-0.242385	-0.47673	-0.503292
525	-0.141295	-0.180064	-0.284468	-0.391091	-0.378844
575	-0.106275	-0.107312	-0.13429	-0.154428	-0.110582
600	-0.0399175	-0.0295759	-0.030252	-0.0230085	0.0192937
610	-0.0138313	0.000835647	0.0083033	0.0237955	0.064161
620	0.017984	0.0329796	0.0469858	0.0663647	0.107668
630	0.0486007	0.0654139	0.0857945	0.109237	0.14734
640	0.0747594	0.0967575	0.121556	0.149547	0.189012
650	0.103889	0.129	0.15726	0.190315	0.228538
660	0.132661	0.159971	0.192355	0.228871	0.268306
670	0.160275	0.189225	0.226338	0.267629	0.305275
690	0.213409	0.250637	0.290504	0.338769	0.378141
710	0.264515	0.304165	0.351767	0.404342	0.445433
730	0.312719	0.354034	0.404732	0.462241	0.505502
750	0.3577	0.39895	0.452831	0.511871	0.555391
770	0.399182	0.441586	0.494736	0.552147	0.596516
800	0.453913	0.495937	0.54864	0.600185	0.645983
72 ms	72 ms	72 ms	72 ms	72 ms	72 ms
475	-0.0569761	-0.118774	-0.263191	-0.493946	-0.519809
525	-0.155875	-0.199464	-0.299773	-0.407028	-0.390741
575	-0.117798	-0.118384	-0.144052	-0.16122	-0.118386
600	-0.046538	-0.0374266	-0.0377169	-0.0287938	0.0140507
610	-0.0208255	-0.00629226	0.00238121	0.0180823	0.0583243
620	0.00971386	0.025679	0.0404136	0.0610297	0.101385
630	0.0395723	0.0591168	0.080393	0.103694	0.143179
640	0.0676674	0.0914914	0.117416	0.144365	0.183928
650	0.0984201	0.122198	0.150248	0.184651	0.224765
660	0.127681	0.154023	0.186837	0.224451	0.263381
670	0.153821	0.184142	0.222218	0.262796	0.302297
690	0.208715	0.245197	0.287516	0.335593	0.375548
710	0.261242	0.299269	0.347135	0.400674	0.442885
730	0.308275	0.348859	0.401211	0.458907	0.502086
750	0.354419	0.395236	0.449423	0.508785	0.552652
770	0.394959	0.436697	0.491116	0.548669	0.594256
800	0.449805	0.492911	0.544512	0.596014	0.642603
73 ms	73 ms	73 ms	73 ms	73 ms	73 ms
475	-0.0795067	-0.137316	-0.284344	-0.513647	-0.542014
525	-0.17312	-0.221284	-0.316766	-0.41404	-0.401137
575	-0.129386	-0.129745	-0.151969	-0.170535	-0.123184
600	-0.0580123	-0.0462277	-0.047332	-0.0356414	0.00802797
610	-0.0300723	-0.0157964	-0.00656245	0.0107027	0.0520846
620	0.0027292	0.0175533	0.0344151	0.0559491	0.0960291
630	0.0330573	0.0520842	0.0735472	0.0980772	0.13726
640	0.0612466	0.0845194	0.111134	0.138331	0.178782
650	0.0918529	0.118204	0.146244	0.179516	0.219099
660	0.121545	0.148637	0.183158	0.220751	0.256894
670	0.148047	0.17876	0.216849	0.260109	0.297654
690	0.203061	0.239689	0.281858	0.331209	0.371937
710	0.254116	0.295145	0.343197	0.397413	0.439597
730	0.303425	0.345674	0.398462	0.45612	0.499735
750	0.349979	0.39127	0.445273	0.505053	0.549588
770	0.391507	0.43316	0.487643	0.54423	0.590914
800	0.446049	0.488569	0.540815	0.592546	0.638154
74 ms	74 ms	74 ms	74 ms	74 ms	74 ms
475	-0.099142	-0.157986	-0.311764	-0.532426	-0.552907
525	-0.195044	-0.235733	-0.330157	-0.43233	-0.418881
575	-0.142554	-0.140405	-0.164523	-0.178408	-0.131219
600	-0.0657647	-0.0566559	-0.0522218	-0.0434018	-7.07958e-05
610	-0.0369402	-0.0241658	-0.0136278	0.00553227	0.0470594
620	-0.00326992	0.0108726	0.027308	0.0485405	0.0903117
630	0.0240417	0.0442814	0.0673677	0.0916525	0.133402
640	0.0552097	0.0795578	0.105186	0.133281	0.173453
650	0.0862295	0.112773	0.140366	0.173952	0.21502
660	0.114624	0.143054	0.177038	0.218011	0.253868
670	0.142586	0.173675	0.211412	0.253675	0.293976
690	0.19814	0.234849	0.278617	0.327037	0.368684
710	0.250459	0.291632	0.339805	0.39354	0.436947
730	0.300252	0.340811	0.393572	0.452289	0.496794
750	0.345738	0.387714	0.442068	0.501977	0.546811
770	0.386835	0.430066	0.48438	0.54121	0.587452
800	0.441997	0.484658	0.537244	0.588442	0.63425
75 ms	75 ms	75 ms	75 ms	75 ms	75 ms
475	-0.119467	-0.178047	-0.328081	-0.552052	-0.568767
525	-0.208924	-0.253602	-0.343171	-0.448864	-0.43589
575	-0.15199	-0.148769	-0.171748	-0.183921	-0.137656
600	-0.0740854	-0.0658623	-0.0609138	-0.0496692	-0.00445387
610	-0.0457314	-0.0303554	-0.0189098	-0.000973911	0.0413165
620	-0.0113991	0.00282716	0.0199106	0.0434739	0.0843696
630	0.0176338	0.0376679	0.0604685	0.0867704	0.127347
640	0.0489248	0.0717738	0.100166	0.128037	0.169044
650	0.0800793	0.105853	0.134941	0.169426	0.208888
660	0.110136	0.137662	0.171933	0.21002	0.249594
670	0.135995	0.167418	0.206245	0.249194	0.289429
690	0.193277	0.230169	0.274098	0.323515	0.364937
710	0.245326	0.286966	0.335966	0.390371	0.433681
730	0.296871	0.337734	0.390848	0.448749	0.494065
750	0.342365	0.384353	0.43983	0.498935	0.543706
770	0.38264	0.426407	0.481092	0.537643	0.584625
800	0.437907	0.480051	0.53391	0.58444	0.630905
76 ms	76 ms	76 ms	76 ms	76 ms	76 ms
475	-0.139788	-0.196497	-0.352743	-0.564535	-0.588034
525	-0.22754	-0.274626	-0.355763	-0.457111	-0.452048
575	-0.163218	-0.161755	-0.181845	-0.19261	-0.145456
600	-0.0834518	-0.0744012	-0.0672305	-0.0558234	-0.0118595
610	-0.0530597	-0.0388134	-0.0259869	-0.00702476	0.0341558
620	-0.0206342	-0.00335438	0.0144966	0.0380174	0.0794045
630	0.0113099	0.031124	0.0550621	0.080929	0.122443
640	0.0413943	0.0657257	0.0943569	0.123959	0.162846
650	0.0741484	0.0998311	0.131198	0.164479	0.205393
660	0.105174	0.132873	0.166891	0.205743	0.245175
670	0.132126	0.16382	0.20136	0.243736	0.286246
690	0.188007	0.226195	0.269923	0.319268	0.362342
710	0.241175	0.283291	0.332009	0.387254	0.431264
730	0.291798	0.333371	0.387883	0.4457	0.491377
750	0.338716	0.380436	0.435987	0.495001	0.540787
770	0.37977	0.42196	0.477235	0.533727	0.581541
800	0.433712	0.476246	0.530335	0.57978	0.627877
77 ms	77 ms	77 ms	77 ms	77 ms	77 ms
475	-0.159794	-0.222387	-0.366886	-0.587106	-0.60161
525	-0.24062	-0.288522	-0.37601	-0.480088	-0.465102
575	-0.170958	-0.171352	-0.191055	-0.199458	-0.150051
600	-0.0903295	-0.0813559	-0.0729927	-0.0624846	-0.0163638
610	-0.0609307	-0.0460249	-0.0316161	-0.0146611	0.0280675
620	-0.0263878	-0.0107389	0.0099045	0.0316464	0.0728496
630	0.00524874	0.025507	0.0503964	0.0753148	0.117481
640	0.0370773	0.0610153	0.0900968	0.118739	0.158454
650	0.0696825	0.0938719	0.125928	0.159851	0.201641
660	0.0987091	0.12681	0.161538	0.201651	0.240709
670	0.127275	0.158682	0.196072	0.239988	0.282944
690	0.184695	0.221966	0.266298	0.315594	0.358778
710	0.236985	0.278534	0.328101	0.38404	0.427886
730	0.288258	0.32973	0.383924	0.442563	0.488261
750	0.333944	0.376179	0.432779	0.49232	0.538637
770	0.375353	0.41837	0.473282	0.530633	0.578435
800	0.430285	0.472406	0.526137	0.576083	0.623706
78 ms	78 ms	78 ms	78 ms	78 ms	78 ms
475	-0.181039	-0.240652	-0.396181	-0.589923	-0.616377
525	-0.257051	-0.302148	-0.383852	-0.482841	-0.473129
575	-0.179937	-0.182269	-0.199601	-0.206412	-0.154696
600	-0.0984578	-0.0888685	-0.082115	-0.0669128	-0.0224424
610	-0.0680954	-0.0543857	-0.0383118	-0.0180569	0.0243058
620	-0.032806	-0.0178731	0.00256258	0.0267187	0.0680604
630	-0.000715438	0.0177285	0.0440409	0.0688513	0.112321
640	0.0305244	0.0548164	0.0838529	0.114434	0.154272
650	0.0625064	0.089607	0.121556	0.154793	0.197396
660	0.0925887	0.1208	0.157387	0.196251	0.236936
670	0.122368	0.1531	0.192471	0.236208	0.278661
690	0.178718	0.218905	0.265412	0.312422	0.356065
710	0.232753	0.274497	0.324846	0.380576	0.425029
730	0.284028	0.325887	0.380307	0.439867	0.485478
750	0.330307	0.373343	0.428804	0.488384	0.535578
770	0.371123	0.415379	0.47077	0.527031	0.575258
800	0.426219	0.469827	0.52266	0.572209	0.620236
79 ms	79 ms	79 ms	79 ms	79 ms	79 ms
475	-0.200774	-0.257741	-0.413248	-0.609434	-0.630886
525	-0.274128	-0.321897	-0.398155	-0.506676	-0.488518
575	-0.190232	-0.190642	-0.205974	-0.214375	-0.164137
600	-0.106045	-0.0987919	-0.0863064	-0.0735315	-0.0297731
610	-0.0775476	-0.0620731	-0.0447078	-0.0239666	0.0198148
620	-0.0397176	-0.0247424	-0.00106402	0.0198322	0.0625903
630	-0.00713115	0.0144033	0.0379255	0.0651142	0.107526
640	0.0250719	0.0493367	0.0784271	0.107964	0.14992
650	0.0568054	0.0839542	0.116306	0.150319	0.192525
660	0.0869749	0.117625	0.15332	0.190782	0.232598
670	0.116712	0.149638	0.187899	0.231117	0.274915
690	0.174849	0.214935	0.258754	0.309313	0.353014
710	0.229125	0.270618	0.321219	0.377082	0.423181
730	0.280328	0.322096	0.377116	0.436555	0.483394
750	0.326812	0.369481	0.426497	0.485246	0.533243
770	0.367552	0.412226	0.467377	0.523508	0.572301
800	0.423145	0.466303	0.519102	0.567808	0.616386
80 ms	80 ms	80 ms	80 ms	80 ms	80 ms
475	-0.221148	-0.276559	-0.429058	-0.630638	-0.640307
525	-0.294401	-0.33663	-0.4106	-0.515517	-0.493583
575	-0.198473	-0.200617	-0.219313	-0.217961	-0.167864
600	-0.113767	-0.105224	-0.094583	-0.0800359	-0.0336813
610	-0.0823532	-0.0688316	-0.0503817	-0.0297647	0.0131689
620	-0.0469443	-0.0311362	-0.00822564	0.0156464	0.0581648
630	-0.0149559	0.00785058	0.0327328	0.0599245	0.103536
640	0.0204168	0.041979	0.0738532	0.103407	0.145784
650	0.0505456	0.0786819	0.111274	0.145146	0.188071
660	0.0824906	0.111203	0.147798	0.188081	0.229289
670	0.112526	0.143937	0.18292	0.228227	0.270748
690	0.170085	0.208127	0.253111	0.305104	0.350104
710	0.225032	0.267097	0.317562	0.374329	0.420775
730	0.276212	0.318098	0.374057	0.433687	0.480399
750	0.322597	0.365897	0.422807	0.482264	0.529878
770	0.364424	0.408483	0.464145	0.520066	0.569373
800	0.418803	0.462186	0.515292	0.56376	0.613078
81 ms	81 ms	81 ms	81 ms	81 ms	81 ms
475	-0.238411	-0.297669	-0.452101	-0.643236	-0.653193
525	-0.307109	-0.353107	-0.424377	-0.520305	-0.503314
575	-0.208044	-0.208474	-0.221123	-0.225224	-0.176231
600	-0.122347	-0.114347	-0.0998088	-0.0848694	-0.0392121
610	-0.0907789	-0.0763462	-0.0563383	-0.0354434	0.0085627
620	-0.0510108	-0.035648	-0.0140022	0.0115975	0.0533712
630	-0.0202541	0.0011996	0.0281595	0.0548309	0.0979188
640	0.0123685	0.0370024	0.068456	0.0982227	0.140559
650	0.0468088	0.0744182	0.10547	0.140965	0.183689
660	0.0778071	0.106396	0.14325	0.183462	0.226495
670	0.108441	0.139086	0.178245	0.224017	0.268893
690	0.166757	0.204398	0.250568	0.301581	0.347418
710	0.223732	0.264141	0.314667	0.371094	0.418286
730	0.272736	0.314591	0.37082	0.430935	0.477323
750	0.318865	0.362126	0.419984	0.479201	0.527781
770	0.360877	0.404851	0.460637	0.517204	0.566179
800	0.414977	0.458472	0.512063	0.560173	0.608985
82 ms	82 ms	82 ms	82 ms	82 ms	82 ms
475	-0.261672	-0.318722	-0.474266	-0.662846	-0.671559
525	-0.321341	-0.36684	-0.437608	-0.534376	-0.516837
575	-0.218436	-0.220078	-0.231215	-0.23323	-0.183376
600	-0.129632	-0.121495	-0.10742	-0.0899789	-0.0452188
610	-0.0966392	-0.0815759	-0.0623778	-0.0407988	0.00228359
620	-0.0586357	-0.0420046	-0.0189098	0.00374437	0.0485241
630	-0.0267733	-0.00445431	0.0233669	0.0482141	0.092667
640	0.00704073	0.031124	0.0629909	0.0942926	0.136464
650	0.0407325	0.0673186	0.101894	0.137007	0.179984
660	0.0724591	0.102539	0.139182	0.179274	0.220632
670	0.101451	0.134845	0.174979	0.221625	0.265456
690	0.160902	0.199721	0.246159	0.29949	0.344387
710	0.217281	0.259168	0.310954	0.368459	0.415922
730	0.268155	0.311497	0.367091	0.427825	0.47526
750	0.316066	0.359355	0.417004	0.475935	0.524807
770	0.357142	0.401477	0.457417	0.513934	0.563358
800	0.412033	0.45479	0.508754	0.556355	0.605214
83 ms	83 ms	83 ms	83 ms	83 ms	83 ms
475	-0.284146	-0.337673	-0.489696	-0.672995	-0.682789
525	-0.332134	-0.382771	-0.445644	-0.550852	-0.525887
575	-0.221752	-0.226458	-0.237132	-0.242657	-0.188115
600	-0.136045	-0.129499	-0.113276	-0.0962807	-0.0498801
610	-0.10327	-0.0890924	-0.0655354	-0.0488544	-0.00427181
620	-0.0674583	-0.049676	-0.0229109	0.000490042	0.0441151
630	-0.032806	-0.0107389	0.0185187	0.0451152	0.088539
640	0.000739408	0.0265337	0.058727	0.0889964	0.134069
650	0.0345699	0.0626256	0.0977077	0.132077	0.176005
660	0.0667336	0.0963266	0.134675	0.174074	0.21811
670	0.0976959	0.130966	0.171199	0.216799	0.262786
690	0.15649	0.195224	0.241704	0.29592	0.341252
710	0.213187	0.257765	0.307567	0.364945	0.412563
730	0.265305	0.30749	0.364901	0.424283	0.473554
750	0.312188	0.355926	0.414213	0.473255	0.522195
770	0.352971	0.398512	0.453471	0.510415	0.560668
800	0.408075	0.451656	0.504966	0.552097	0.602137
84 ms	84 ms	84 ms	84 ms	84 ms	84 ms
475	-0.301253	-0.358731	-0.506861	-0.686021	-0.695217
525	-0.351285	-0.396584	-0.46323	-0.558671	-0.532028
575	-0.233722	-0.237929	-0.246004	-0.246804	-0.1966
600	-0.142807	-0.133434	-0.117303	-0.102678	-0.0554176
610	-0.110707	-0.0935755	-0.0745007	-0.0521204	-0.00888162
620	-0.0712949	-0.0547994	-0.030252	-0.00498862	0.037501
630	-0.0379296	-0.0148561	0.0120303	0.0414969	0.0830211
640	-0.00345374	0.0218944	0.0542617	0.0855792	0.129779
650	0.0310322	0.056608	0.0927463	0.128173	0.171622
660	0.0631359	0.0934066	0.130929	0.172001	0.214023
670	0.0937609	0.126372	0.167385	0.212143	0.258601
690	0.153438	0.191851	0.239303	0.294539	0.338178
710	0.209725	0.253023	0.304154	0.362743	0.410026
730	0.263031	0.304976	0.361438	0.421677	0.470429
750	0.30899	0.352793	0.411193	0.469943	0.519292
770	0.349654	0.39516	0.451227	0.507037	0.557661
800	0.404224	0.447916	0.500857	0.548618	0.598306
85 ms	85 ms	85 ms	85 ms	85 ms	85 ms
475	-0.31642	-0.378252	-0.517497	-0.703105	-0.707084
525	-0.36077	-0.410852	-0.474999	-0.569998	-0.541406
575	-0.243795	-0.245215	-0.250185	-0.250349	-0.198605
600	-0.147884	-0.143177	-0.12547	-0.108702	-0.0606096
610	-0.117083	-0.102224	-0.0790538	-0.0566514	-0.013355
620	-0.0777657	-0.0595652	-0.0323991	-0.0110961	0.032978
630	-0.0401152	-0.021867	0.00812432	0.0343392	0.0795564
640	-0.00879653	0.0152805	0.0503964	0.0800233	0.125309
650	0.0264409	0.0537279	0.088619	0.126003	0.167813
660	0.0582377	0.0894324	0.127826	0.168441	0.210569
670	0.0877172	0.122554	0.163164	0.208336	0.254878
690	0.148175	0.187744	0.23446	0.289718	0.335417
710	0.204991	0.248639	0.301076	0.3595	0.407687
730	0.257845	0.300635	0.358344	0.419262	0.468272
750	0.305767	0.34858	0.407797	0.467226	0.516646
770	0.346394	0.391562	0.44826	0.50403	0.554531
800	0.400701	0.443881	0.498154	0.544074	0.594811
86 ms	86 ms	86 ms	86 ms	86 ms	86 ms
475	-0.334483	-0.394165	-0.541471	-0.708642	-0.715495
525	-0.381257	-0.426087	-0.486541	-0.580241	-0.550344
575	-0.251829	-0.257203	-0.25506	-0.258837	-0.204675
600	-0.155875	-0.148002	-0.129612	-0.111512	-0.0673451
610	-0.120905	-0.106152	-0.0829947	-0.0631145	-0.0192006
620	-0.0838915	-0.0652284	-0.0397015	-0.0165343	0.0284073
630	-0.0477531	-0.026283	0.00310407	0.0306317	0.0757575
640	-0.012893	0.0112282	0.04322	0.0753148	0.120519
650	0.0216271	0.0483995	0.0838529	0.121906	0.164093
660	0.0532855	0.0834765	0.123748	0.164106	0.207313
670	0.0841396	0.117732	0.158397	0.205403	0.251634
690	0.144804	0.184311	0.232124	0.285879	0.333904
710	0.201122	0.245037	0.299348	0.356793	0.406691
730	0.253813	0.297624	0.355709	0.416486	0.466166
750	0.301796	0.346786	0.404732	0.463805	0.514707
770	0.343602	0.388603	0.445273	0.50066	0.551684
800	0.396712	0.441324	0.495608	0.540687	0.592078
87 ms	87 ms	87 ms	87 ms	87 ms	87 ms
475	-0.352919	-0.415385	-0.554952	-0.728598	-0.727938
525	-0.390534	-0.434899	-0.500692	-0.594287	-0.560791
575	-0.257379	-0.265155	-0.25867	-0.261813	-0.209358
600	-0.162425	-0.155733	-0.136274	-0.116234	-0.0716082
610	-0.129632	-0.112694	-0.090314	-0.0692496	-0.0224424
620	-0.0898833	-0.0726805	-0.0453123	-0.019563	0.0232739
630	-0.0549088	-0.0309402	-0.00124691	0.0274022	0.0702308
640	-0.0194926	0.00588417	0.0399167	0.0716331	0.117757
650	0.0146587	0.0428377	0.0802432	0.117355	0.160718
660	0.0492487	0.0783506	0.118525	0.160354	0.203463
670	0.0791718	0.113695	0.155231	0.201423	0.247954
690	0.140751	0.180371	0.228274	0.284276	0.33137
710	0.19814	0.241406	0.296328	0.353585	0.402829
730	0.25056	0.294408	0.352413	0.414042	0.463362
750	0.298427	0.342844	0.401932	0.461049	0.512033
770	0.340213	0.385697	0.441871	0.496799	0.549024
800	0.393199	0.437758	0.491292	0.536482	0.587969
88 ms	88 ms	88 ms	88 ms	88 ms	88 ms
475	-0.377775	-0.432256	-0.570888	-0.732504	-0.751889
525	-0.399556	-0.443892	-0.510586	-0.606593	-0.568792
575	-0.260016	-0.270881	-0.268672	-0.266822	-0.215281
600	-0.169079	-0.16149	-0.14002	-0.12197	-0.0748339
610	-0.137291	-0.1191	-0.0954884	-0.0737476	-0.0272502
620	-0.0957314	-0.0783	-0.0501793	-0.0253023	0.0205092
630	-0.0596783	-0.0374266	-0.00693076	0.0213915	0.0661943
640	-0.0233112	0.000835647	0.0344151	0.0683859	0.112462
650	0.0114854	0.0390356	0.0749254	0.111633	0.156812
660	0.0456668	0.0759161	0.114914	0.15657	0.200727
670	0.074454	0.110186	0.151274	0.198327	0.245793
690	0.136792	0.176395	0.226445	0.28153	0.328311
710	0.194092	0.236901	0.293473	0.351245	0.400884
730	0.246253	0.291725	0.349498	0.41095	0.460728
750	0.295217	0.339448	0.398898	0.457959	0.509792
770	0.336546	0.382546	0.43917	0.493546	0.545623
800	0.390621	0.43423	0.487407	0.532343	0.584672
89 ms	89 ms	89 ms	89 ms	89 ms	89 ms
475	-0.390534	-0.445734	-0.590249	-0.751561	-0.756013
525	-0.408304	-0.457221	-0.520108	-0.616997	-0.571494
575	-0.27447	-0.278058	-0.283421	-0.268842	-0.22159
600	-0.177744	-0.168398	-0.147354	-0.128269	-0.0811381
610	-0.144578	-0.12633	-0.100038	-0.0756897	-0.0317216
620	-0.100971	-0.0839932	-0.0544807	-0.0287826	0.0152788
630	-0.063444	-0.041204	-0.011199	0.0170454	0.0618037
640	-0.0300723	-0.003904	0.0307062	0.0632354	0.1071
650	0.00775375	0.0350317	0.0717027	0.107539	0.152996
660	0.0402359	0.0699277	0.110006	0.152242	0.196703
670	0.0712279	0.105224	0.147928	0.195209	0.242584
690	0.131857	0.173115	0.224499	0.277521	0.326258
710	0.19024	0.235003	0.289945	0.348892	0.398931
730	0.244706	0.289025	0.347054	0.408333	0.458459
750	0.29291	0.336947	0.396718	0.455356	0.507088
770	0.333269	0.378537	0.436386	0.490679	0.543082
800	0.386387	0.430808	0.483546	0.52854	0.580921
90 ms	90 ms	90 ms	90 ms	90 ms	90 ms
475	-0.405523	-0.462796	-0.603898	-0.758797	-0.771836
525	-0.425381	-0.474207	-0.533552	-0.625351	-0.579698
575	-0.286951	-0.282562	-0.285519	-0.273932	-0.226457
600	-0.181039	-0.174869	-0.150941	-0.134662	-0.087312
610	-0.147374	-0.129991	-0.105331	-0.083325	-0.038419
620	-0.107669	-0.086424	-0.0604967	-0.0332699	0.00927536
630	-0.0706531	-0.047442	-0.016449	0.0119504	0.0581648
640	-0.0343755	-0.00814023	0.0267959	0.0586553	0.10639
650	0.00146284	0.0296358	0.0665898	0.105265	0.150049
660	0.0370773	0.0654199	0.106894	0.149674	0.193339
670	0.0673569	0.101789	0.14325	0.192302	0.239769
690	0.129167	0.168087	0.220582	0.27637	0.323593
710	0.187417	0.230644	0.287142	0.345709	0.396386
730	0.240549	0.285556	0.34476	0.405414	0.456368
750	0.288352	0.334599	0.392985	0.452354	0.504594
770	0.329542	0.375947	0.432913	0.487084	0.540054
800	0.383317	0.428173	0.480252	0.524595	0.577619
91 ms	91 ms	91 ms	91 ms	91 ms	91 ms
475	-0.417233	-0.483863	-0.624827	-0.776891	-0.782711
525	-0.438643	-0.484616	-0.545506	-0.630751	-0.593726
575	-0.295117	-0.289937	-0.291876	-0.284295	-0.233243
600	-0.190795	-0.17705	-0.154035	-0.138143	-0.0902103
610	-0.152505	-0.135663	-0.108584	-0.0864166	-0.0418056
620	-0.115185	-0.0935755	-0.0661697	-0.0409877	0.00677913
630	-0.0753801	-0.0525364	-0.0204298	0.00929109	0.0551344
640	-0.0381287	-0.0135413	0.0223327	0.0554697	0.101241
650	-0.00381943	0.0253739	0.0636178	0.0996682	0.146563
660	0.0306924	0.0621256	0.103041	0.145536	0.191006
670	0.0626643	0.0964393	0.141418	0.189493	0.237357
690	0.126732	0.16524	0.215523	0.272797	0.321432
710	0.183149	0.227858	0.283752	0.343655	0.393899
730	0.236563	0.282723	0.341876	0.40384	0.454266
750	0.285065	0.330799	0.390331	0.449394	0.5022
770	0.326641	0.373339	0.429616	0.484175	0.537321
800	0.380225	0.42477	0.477175	0.520833	0.573661
92 ms	92 ms	92 ms	92 ms	92 ms	92 ms
475	-0.438145	-0.504843	-0.62713	-0.794639	-0.790493
525	-0.453355	-0.499278	-0.55453	-0.640166	-0.597305
575	-0.30271	-0.307278	-0.302317	-0.292767	-0.237616
600	-0.194758	-0.183655	-0.158463	-0.143673	-0.0953834
610	-0.156914	-0.142167	-0.114219	-0.0915445	-0.0454213
620	-0.11899	-0.0987919	-0.0697832	-0.0443945	0.00228359
630	-0.0792877	-0.0560378	-0.0259869	0.00410374	0.0501465
640	-0.044522	-0.0169283	0.0171244	0.0500002	0.0980627
650	-0.00749994	0.0208939	0.0593619	0.0966247	0.142919
660	0.0283166	0.0575356	0.0985773	0.141884	0.187599
670	0.0596653	0.0935183	0.136536	0.185244	0.23472
690	0.121683	0.162249	0.21197	0.270172	0.318824
710	0.18028	0.22408	0.281477	0.34068	0.391841
730	0.233815	0.27949	0.338557	0.400891	0.451899
750	0.282799	0.327564	0.388329	0.446285	0.499505
770	0.323029	0.369942	0.427041	0.480946	0.534306
800	0.376729	0.421204	0.473466	0.517093	0.570693
93 ms	93 ms	93 ms	93 ms	93 ms	93 ms
475	-0.454906	-0.528723	-0.64201	-0.795771	-0.809988
525	-0.462743	-0.509139	-0.563747	-0.642553	-0.598024
575	-0.306741	-0.310237	-0.303411	-0.299956	-0.2414
600	-0.203087	-0.191488	-0.165851	-0.14876	-0.0999323
610	-0.164278	-0.146727	-0.120647	-0.0976435	-0.0498801
620	-0.123794	-0.10453	-0.0727796	-0.0466129	-0.00207567
630	-0.0854379	-0.0601908	-0.0292776	-0.000963464	0.0473866
640	-0.0475519	-0.0224405	0.013441	0.0459325	0.0939859
650	-0.0125196	0.0167205	0.0561797	0.0932672	0.140032
660	0.0211082	0.0538587	0.095817	0.137273	0.184641
670	0.0555289	0.0908736	0.134409	0.18239	0.231214
690	0.116991	0.159238	0.208948	0.266648	0.316989
710	0.176182	0.220814	0.279191	0.337518	0.390069
730	0.23105	0.276617	0.336134	0.397195	0.449452
750	0.278992	0.325508	0.385198	0.443808	0.49743
770	0.319649	0.367066	0.424451	0.477692	0.531644
800	0.372743	0.418093	0.472487	0.513154	0.566672
94 ms	94 ms	94 ms	94 ms	94 ms	94 ms
475	-0.473418	-0.544345	-0.658243	-0.807274	-0.814704
525	-0.478309	-0.523452	-0.582092	-0.661299	-0.608959
575	-0.316043	-0.321135	-0.31639	-0.302136	-0.242351
600	-0.208633	-0.198891	-0.168522	-0.152875	-0.107081
610	-0.167473	-0.151592	-0.121609	-0.102216	-0.0558298
620	-0.129878	-0.109176	-0.078182	-0.0523144	-0.0066621
630	-0.0905542	-0.0648047	-0.0335752	-0.00406923	0.0426373
640	-0.0518297	-0.0288003	0.0102588	0.0433108	0.0914918
650	-0.0168412	0.0126795	0.0502339	0.0889964	0.137393
660	0.0174607	0.0496664	0.091719	0.134617	0.182378
670	0.0518368	0.0859845	0.130122	0.179635	0.229824
690	0.1156	0.154809	0.205341	0.26438	0.314003
710	0.173266	0.219173	0.275257	0.33618	0.387992
730	0.226652	0.273629	0.333191	0.395809	0.447836
750	0.276212	0.322234	0.382947	0.440922	0.494065
770	0.316505	0.364326	0.421295	0.474536	0.528589
800	0.369186	0.41503	0.467501	0.509573	0.563159
95 ms	95 ms	95 ms	95 ms	95 ms	95 ms
475	-0.488258	-0.552696	-0.670828	-0.819089	-0.830399
525	-0.479952	-0.534506	-0.587679	-0.661299	-0.61118
575	-0.325934	-0.32611	-0.316766	-0.309854	-0.247781
600	-0.210692	-0.200617	-0.175267	-0.15912	-0.110582
610	-0.174201	-0.158865	-0.131084	-0.107538	-0.0587336
620	-0.13332	-0.114582	-0.0829947	-0.0578833	-0.0116721
630	-0.0923474	-0.0724649	-0.037518	-0.00960608	0.0396627
640	-0.0563551	-0.0323088	0.00597927	0.0393463	0.0869048
650	-0.0196834	0.00753271	0.0474746	0.0875131	0.135003
660	0.0150092	0.0459239	0.0890632	0.132211	0.179984
670	0.0455025	0.0822416	0.12715	0.176137	0.228538
690	0.112387	0.150849	0.202614	0.262894	0.312767
710	0.169593	0.215095	0.272841	0.333407	0.38598
730	0.225681	0.27052	0.331077	0.392069	0.445629
750	0.27264	0.319718	0.38008	0.438545	0.492198
770	0.313956	0.360383	0.41957	0.471295	0.525891
800	0.366383	0.412156	0.46377	0.505281	0.560169
96 ms	96 ms	96 ms	96 ms	96 ms	96 ms
475	-0.504205	-0.574645	-0.683791	-0.837439	-0.83909
525	-0.500163	-0.543303	-0.592628	-0.667168	-0.620178
575	-0.324398	-0.337024	-0.322837	-0.312084	-0.247781
600	-0.219338	-0.208474	-0.179915	-0.162538	-0.114821
610	-0.179937	-0.161229	-0.132068	-0.110572	-0.0616544
620	-0.138538	-0.118144	-0.0883056	-0.0614257	-0.013355
630	-0.0995979	-0.0767788	-0.0424966	-0.0125889	0.0339872
640	-0.0630246	-0.0352545	0.00165931	0.0358474	0.0840709
650	-0.0252309	0.00484608	0.0417372	0.083185	0.132734
660	0.00971386	0.0424779	0.0848989	0.128983	0.177215
670	0.0425476	0.0777079	0.123611	0.173952	0.224981
690	0.108583	0.148402	0.199413	0.259709	0.310194
710	0.167623	0.212096	0.270314	0.330701	0.383282
730	0.221883	0.267588	0.328186	0.390298	0.443147
750	0.269526	0.316662	0.376659	0.435357	0.489616
770	0.310414	0.357999	0.416029	0.468154	0.523067
800	0.363245	0.408341	0.459945	0.501863	0.556906
97 ms	97 ms	97 ms	97 ms	97 ms	97 ms
475	-0.522569	-0.581521	-0.701697	-0.84755	-0.844136
525	-0.511221	-0.556186	-0.607824	-0.677419	-0.626281
575	-0.336843	-0.339796	-0.327832	-0.318845	-0.25491
600	-0.224485	-0.210535	-0.184058	-0.164922	-0.117432
610	-0.184081	-0.166795	-0.139017	-0.115284	-0.0667092
620	-0.145591	-0.123906	-0.091433	-0.0658431	-0.0171176
630	-0.10327	-0.0804795	-0.0469278	-0.0161555	0.032978
640	-0.0653405	-0.0402071	-0.00270625	0.0318139	0.0791023
650	-0.0292934	-2.99674e-05	0.039088	0.0789655	0.128836
660	0.00668164	0.037507	0.0809971	0.125595	0.174671
670	0.0399052	0.0752717	0.120043	0.170163	0.221505
690	0.104889	0.144774	0.197458	0.256099	0.308592
710	0.163777	0.2093	0.26728	0.328148	0.381625
730	0.217281	0.264438	0.325533	0.387999	0.441046
750	0.266585	0.313937	0.373902	0.431876	0.487315
770	0.30765	0.355122	0.413583	0.465985	0.52028
800	0.359053	0.405066	0.456973	0.497493	0.553008
98 ms	98 ms	98 ms	98 ms	98 ms	98 ms
475	-0.528663	-0.60575	-0.716574	-0.856595	-0.875708
525	-0.520156	-0.566774	-0.618257	-0.677419	-0.635601
575	-0.344807	-0.349843	-0.333276	-0.322647	-0.263156
600	-0.23093	-0.220378	-0.191055	-0.167051	-0.1227
610	-0.191358	-0.174054	-0.142786	-0.12149	-0.0707512
620	-0.14814	-0.12633	-0.097074	-0.0718019	-0.0224424
630	-0.107903	-0.084655	-0.0522218	-0.0189932	0.0282385
640	-0.0704385	-0.043207	-0.00656245	0.0270616	0.076825
650	-0.0341781	-0.00349665	0.0354209	0.0751614	0.125718
660	0.0016446	0.0328169	0.0772127	0.122317	0.171133
670	0.0349047	0.0711272	0.117971	0.16733	0.219865
690	0.101738	0.141113	0.193404	0.253675	0.306174
710	0.160651	0.205921	0.266298	0.326095	0.379735
730	0.215514	0.260964	0.322518	0.385164	0.439332
750	0.264515	0.310929	0.371825	0.42999	0.48405
770	0.304327	0.352629	0.410488	0.461927	0.518247
800	0.356103	0.4027	0.453662	0.493838	0.549536
99 ms	99 ms	99 ms	99 ms	99 ms	99 ms
475	-0.547475	-0.62066	-0.726138	-0.856595	-0.860953
525	-0.524996	-0.578317	-0.623569	-0.692367	-0.637963
575	-0.35047	-0.355161	-0.339583	-0.326868	-0.273262
600	-0.235279	-0.224928	-0.195021	-0.175949	-0.12779
610	-0.194758	-0.17705	-0.14761	-0.12197	-0.0772138
620	-0.15328	-0.132694	-0.100268	-0.0737353	-0.0257062
630	-0.111175	-0.0899864	-0.0557182	-0.0247249	0.0236174
640	-0.072797	-0.0454194	-0.0121314	0.0226011	0.0740763
650	-0.035755	-0.00717442	0.0317206	0.0719405	0.121756
660	-0.00235635	0.0301125	0.0736993	0.119292	0.168675
670	0.0325519	0.067722	0.114357	0.1651	0.216458
690	0.0962421	0.138083	0.190601	0.250318	0.304015
710	0.15687	0.20206	0.264325	0.324119	0.377913
730	0.212073	0.259168	0.320177	0.382688	0.436682
750	0.261541	0.308257	0.368648	0.427418	0.482617
770	0.301251	0.349309	0.408151	0.458654	0.515428
800	0.35289	0.398947	0.450197	0.4915	0.545779
100 ms	100 ms	100 ms	100 ms	100 ms	100 ms
475	-0.557851	-0.62677	-0.731977	-0.87938	-0.895247
525	-0.534222	-0.588057	-0.634392	-0.697769	-0.645125
575	-0.359521	-0.36389	-0.344776	-0.330742	-0.28048
600	-0.240303	-0.229836	-0.198738	-0.177861	-0.133189
610	-0.203378	-0.179788	-0.15017	-0.131209	-0.0791715
620	-0.157697	-0.138402	-0.105563	-0.0793686	-0.0297731
630	-0.114238	-0.0920026	-0.0611212	-0.0278138	0.0220661
640	-0.0775476	-0.0531519	-0.0145654	0.0198322	0.0699203
650	-0.0391208	-0.0112578	0.0278195	0.069627	0.120244
660	-0.00676046	0.0251694	0.0700057	0.116523	0.165709
670	0.0266125	0.064288	0.111134	0.162108	0.215132
690	0.0941999	0.135166	0.188488	0.249296	0.302659
710	0.153055	0.198624	0.261151	0.321181	0.376159
730	0.208941	0.257464	0.317999	0.380424	0.434616
750	0.258546	0.305568	0.36631	0.42442	0.480038
770	0.29934	0.346782	0.404087	0.455865	0.511977
800	0.349573	0.396256	0.447483	0.48584	0.542509
101 ms	101 ms	101 ms	101 ms	101 ms	101 ms
475	-0.578689	-0.653743	-0.73989	-0.882142	-0.882586
525	-0.547475	-0.602362	-0.64469	-0.705997	-0.645125
575	-0.369614	-0.368534	-0.347193	-0.338593	-0.281521
600	-0.245389	-0.234797	-0.201617	-0.185313	-0.136658
610	-0.207753	-0.186435	-0.153259	-0.134416	-0.0837741
620	-0.160318	-0.140657	-0.109519	-0.0835334	-0.0338785
630	-0.119948	-0.0965161	-0.0632184	-0.0318983	0.0166812
640	-0.0825712	-0.0558303	-0.0189098	0.0166966	0.0655693
650	-0.044924	-0.0153777	0.0247413	0.0663647	0.116371
660	-0.00953727	0.0234529	0.0664333	0.113875	0.162596
670	0.0233529	0.0594047	0.10732	0.15834	0.213134
690	0.0922939	0.131423	0.18411	0.246834	0.3003
710	0.151008	0.19678	0.257551	0.319964	0.373554
730	0.205898	0.254138	0.315459	0.377996	0.433011
750	0.255329	0.303406	0.36388	0.421677	0.477989
770	0.296045	0.343253	0.401573	0.452546	0.50923
800	0.346066	0.392446	0.443706	0.482144	0.538532
102 ms	102 ms	102 ms	102 ms	102 ms	102 ms
475	-0.591263	-0.663678	-0.757198	-0.869853	-0.896675
525	-0.558508	-0.602362	-0.656883	-0.718167	-0.653225
575	-0.376044	-0.373229	-0.354939	-0.340578	-0.282216
600	-0.251505	-0.240135	-0.208609	-0.187264	-0.138904
610	-0.20922	-0.190925	-0.157938	-0.138394	-0.0902103
620	-0.168275	-0.144947	-0.113276	-0.0866265	-0.0378239
630	-0.12452	-0.101307	-0.0665947	-0.0364204	0.0133459
640	-0.0865443	-0.0608173	-0.0229109	0.0133635	0.064161
650	-0.0481605	-0.0201099	0.0209506	0.0618195	0.113162
660	-0.0121466	0.0191275	0.0639328	0.110226	0.161722
670	0.0204168	0.0578167	0.105043	0.157456	0.21124
690	0.0872716	0.129	0.183516	0.244357	0.298842
710	0.147011	0.193069	0.254833	0.316998	0.3724
730	0.20329	0.250887	0.312991	0.375938	0.430389
750	0.252697	0.300142	0.361595	0.419123	0.475078
770	0.293557	0.340524	0.399043	0.449588	0.506975
800	0.342943	0.389344	0.44016	0.478598	0.53526
103 ms	103 ms	103 ms	103 ms	103 ms	103 ms
475	-0.603483	-0.679889	-0.762421	-0.887717	-0.915703
525	-0.560484	-0.617907	-0.666891	-0.716274	-0.655682
575	-0.377342	-0.381895	-0.359073	-0.343774	-0.288171
600	-0.255413	-0.244895	-0.213928	-0.190632	-0.143176
610	-0.214845	-0.197458	-0.162669	-0.140649	-0.0917794
620	-0.169345	-0.150565	-0.116825	-0.0895202	-0.040209
630	-0.129386	-0.107312	-0.0727796	-0.0407873	0.00909677
640	-0.0889895	-0.0648047	-0.0261806	0.0101808	0.0616455
650	-0.0528536	-0.0233562	0.0172997	0.0589739	0.111619
660	-0.0172183	0.0159868	0.0603117	0.107539	0.15795
670	0.0157113	0.0547838	0.100599	0.152497	0.207989
690	0.0847385	0.124659	0.180648	0.241449	0.296646
710	0.145585	0.190616	0.25301	0.314539	0.370932
730	0.199633	0.248434	0.31122	0.373177	0.429173
750	0.249334	0.297403	0.358503	0.416694	0.473127
770	0.289472	0.338029	0.39555	0.44583	0.504309
800	0.338634	0.386593	0.437316	0.475023	0.531804
104 ms	104 ms	104 ms	104 ms	104 ms	104 ms
475	-0.613813	-0.689557	-0.785079	-0.904883	-0.938744
525	-0.575259	-0.634029	-0.671129	-0.726797	-0.662311
575	-0.386533	-0.39208	-0.364505	-0.347397	-0.293137
600	-0.257051	-0.247459	-0.218411	-0.196021	-0.146218
610	-0.219939	-0.198602	-0.168253	-0.145955	-0.0947051
620	-0.177744	-0.153399	-0.122089	-0.0953634	-0.0450189
630	-0.134062	-0.11058	-0.0755796	-0.0460066	0.00480571
640	-0.0955041	-0.0690428	-0.0290848	0.00554256	0.0564139
650	-0.0571842	-0.027593	0.0137925	0.0549897	0.108943
660	-0.0185443	0.0126483	0.0574561	0.104123	0.155543
670	0.0144823	0.0512475	0.0974163	0.15096	0.205619
690	0.0820396	0.123705	0.178005	0.239569	0.294622
710	0.141669	0.188032	0.250671	0.311535	0.368451
730	0.197679	0.245347	0.308192	0.371017	0.426732
750	0.245738	0.294922	0.356029	0.414322	0.470921
770	0.286947	0.335099	0.393132	0.442891	0.500711
800	0.336964	0.383299	0.434185	0.471234	0.528427
105 ms	105 ms	105 ms	105 ms	105 ms	105 ms
475	-0.630556	-0.699446	-0.790651	-0.907813	-0.921728
525	-0.587032	-0.638748	-0.677136	-0.729713	-0.668194
575	-0.389641	-0.393877	-0.368307	-0.352685	-0.301786
600	-0.258037	-0.253602	-0.220517	-0.200608	-0.150564
610	-0.223874	-0.205546	-0.170669	-0.149786	-0.0994761
620	-0.181039	-0.155473	-0.125957	-0.0987711	-0.0504919
630	-0.137789	-0.115292	-0.079489	-0.0484371	0.00462742
640	-0.0995979	-0.0720366	-0.0325934	0.0026623	0.0540141
650	-0.05926	-0.0301179	0.0099045	0.0520988	0.106958
660	-0.0235015	0.00714242	0.0531372	0.100821	0.153125
670	0.0106006	0.0478436	0.0949419	0.148386	0.203691
690	0.0770476	0.120136	0.17595	0.238102	0.29333
710	0.139172	0.185906	0.247702	0.310203	0.36658
730	0.193743	0.243173	0.305505	0.368381	0.424755
750	0.244188	0.292706	0.354104	0.410597	0.468148
770	0.283934	0.33232	0.390256	0.439933	0.497488
800	0.333016	0.379903	0.430964	0.469019	0.525024
106 ms	106 ms	106 ms	106 ms	106 ms	106 ms
475	-0.638385	-0.716131	-0.797435	-0.924282	-0.946706
525	-0.59841	-0.655678	-0.684101	-0.731665	-0.679337
575	-0.397283	-0.402052	-0.375579	-0.359697	-0.304707
600	-0.265673	-0.259175	-0.225682	-0.204662	-0.154436
610	-0.229079	-0.208768	-0.178268	-0.151842	-0.105226
620	-0.184081	-0.16202	-0.12839	-0.103125	-0.0517181
630	-0.141295	-0.119577	-0.0816771	-0.0517	0.000291748
640	-0.103502	-0.0759141	-0.0367256	-0.000417558	0.049984
650	-0.0647074	-0.0344239	0.00919288	0.0516151	0.10282
660	-0.0271615	0.00427493	0.0500714	0.0995249	0.151076
670	0.00739739	0.0426054	0.0936258	0.145407	0.201641
690	0.0750664	0.117512	0.172177	0.235258	0.29064
710	0.13573	0.182219	0.245747	0.308421	0.365015
730	0.191995	0.240362	0.303702	0.366197	0.423387
750	0.241383	0.289733	0.351686	0.408404	0.466289
770	0.280899	0.329351	0.387735	0.436755	0.49517
800	0.329883	0.376863	0.427448	0.463617	0.522031
107 ms	107 ms	107 ms	107 ms	107 ms	107 ms
475	-0.652028	-0.734465	-0.813688	-0.928884	-0.946706
525	-0.602029	-0.66064	-0.701108	-0.731665	-0.67674
575	-0.400468	-0.40945	-0.379914	-0.366826	-0.309127
600	-0.268024	-0.263153	-0.227211	-0.207584	-0.160178
610	-0.23062	-0.215578	-0.182122	-0.156506	-0.10871
620	-0.18436	-0.169738	-0.134785	-0.105898	-0.0554176
630	-0.14483	-0.123181	-0.087415	-0.054367	-0.00262366
640	-0.105117	-0.0791694	-0.0416975	-0.00315398	0.0486872
650	-0.0670349	-0.0375805	0.0036449	0.0456062	0.0996554
660	-0.0302655	0.000480498	0.0476362	0.0973524	0.149147
670	0.0027292	0.0402941	0.0906875	0.142669	0.199351
690	0.0713826	0.11487	0.170219	0.232821	0.288962
710	0.132661	0.181383	0.243159	0.305734	0.363445
730	0.189184	0.237743	0.30144	0.363846	0.421876
750	0.239504	0.287208	0.349173	0.406555	0.463861
770	0.278418	0.326362	0.385272	0.433821	0.492724
800	0.327667	0.373955	0.424109	0.46042	0.517971
108 ms	108 ms	108 ms	108 ms	108 ms	108 ms
475	-0.672905	-0.737433	-0.814872	-0.939816	-0.940327
525	-0.616059	-0.671588	-0.706618	-0.749663	-0.681075
575	-0.405986	-0.410383	-0.382097	-0.36937	-0.310238
600	-0.283447	-0.267841	-0.234005	-0.215269	-0.159915
610	-0.24062	-0.21767	-0.181568	-0.158334	-0.110112
620	-0.194191	-0.17162	-0.137521	-0.109155	-0.0595647
630	-0.152505	-0.125358	-0.0909856	-0.0601719	-0.0066621
640	-0.110472	-0.0842146	-0.0439022	-0.00646061	0.0473866
650	-0.0691584	-0.0415599	0.000751981	0.0424865	0.0982082
660	-0.0341781	-0.00151965	0.0448603	0.0954602	0.145654
670	-0.000350182	0.0364696	0.0880255	0.140571	0.198431
690	0.069529	0.113054	0.168495	0.231223	0.287465
710	0.130919	0.178141	0.240975	0.303662	0.36179
730	0.185763	0.235214	0.299985	0.362507	0.419463
750	0.234345	0.284292	0.346482	0.403912	0.461232
770	0.275249	0.324215	0.38242	0.430867	0.490498
800	0.323547	0.370098	0.42095	0.455738	0.514485
109 ms	109 ms	109 ms	109 ms	109 ms	109 ms
475	-0.678068	-0.760881	-0.83304	-0.967571	-0.97492
525	-0.619827	-0.679332	-0.719759	-0.755832	-0.685457
575	-0.408304	-0.415556	-0.386942	-0.372357	-0.311353
600	-0.28942	-0.274968	-0.23494	-0.216761	-0.167595
610	-0.237157	-0.220984	-0.189366	-0.162273	-0.114821
620	-0.194191	-0.176232	-0.140521	-0.113851	-0.0635431
630	-0.1538	-0.13048	-0.0954884	-0.0612157	-0.00888162
640	-0.114001	-0.0879795	-0.0489575	-0.00942186	0.0436224
650	-0.0740854	-0.0451735	-0.00398858	0.0421576	0.0942779
660	-0.0361489	-0.00463161	0.0419009	0.0929746	0.144354
670	-0.0025376	0.0334523	0.0848989	0.138727	0.195893
690	0.0643902	0.109115	0.164534	0.229085	0.285492
710	0.127681	0.174144	0.239094	0.302215	0.35981
730	0.182911	0.233307	0.297703	0.359739	0.4178
750	0.233391	0.282778	0.343856	0.400891	0.459469
770	0.271571	0.321537	0.379246	0.427825	0.487375
800	0.321126	0.367534	0.418462	0.452289	0.511418
110 ms	110 ms	110 ms	110 ms	110 ms	110 ms
475	-0.699357	-0.766151	-0.853295	-0.95757	-0.994202
525	-0.629008	-0.69166	-0.725512	-0.751708	-0.691664
575	-0.412981	-0.421268	-0.390498	-0.376228	-0.319617
600	-0.290128	-0.27258	-0.242497	-0.220671	-0.170277
610	-0.243156	-0.226151	-0.192466	-0.167852	-0.11958
620	-0.197614	-0.177321	-0.144052	-0.116458	-0.0669194
630	-0.155614	-0.13368	-0.0984392	-0.0662653	-0.013355
640	-0.11637	-0.091552	-0.0509942	-0.014087	0.0403242
650	-0.0764638	-0.047803	-0.00600946	0.0380174	0.0933996
660	-0.0403153	-0.00794734	0.0394193	0.0887008	0.142787
670	-0.00583952	0.0310896	0.080393	0.136478	0.193805
690	0.0626643	0.1077	0.162915	0.226613	0.284078
710	0.125782	0.171827	0.236782	0.298759	0.357584
730	0.181239	0.229683	0.295317	0.357113	0.415713
750	0.23105	0.279355	0.342041	0.398502	0.456685
770	0.268547	0.318843	0.376582	0.424557	0.484884
800	0.31738	0.36511	0.415193	0.448555	0.507596
111 ms	111 ms	111 ms	111 ms	111 ms	111 ms
475	-0.703008	-0.775799	-0.863787	-0.969263	-0.981832
525	-0.638385	-0.702511	-0.727448	-0.761039	-0.700689
575	-0.420092	-0.428517	-0.394535	-0.376228	-0.323809
600	-0.297273	-0.278058	-0.249862	-0.220367	-0.173516
610	-0.252153	-0.231069	-0.199312	-0.171614	-0.11958
620	-0.204249	-0.185878	-0.146336	-0.120994	-0.0690449
630	-0.157697	-0.138901	-0.100495	-0.0681741	-0.0157982
640	-0.11899	-0.0956085	-0.0544807	-0.0167216	0.0381678
650	-0.0803812	-0.0514692	-0.0095244	0.0358474	0.091344
660	-0.044522	-0.0116654	0.0364245	0.0860265	0.139374
670	-0.00861043	0.0275253	0.0787297	0.133015	0.191123
690	0.0593491	0.104141	0.160912	0.224884	0.28247
710	0.122643	0.169742	0.234671	0.298028	0.355665
730	0.178477	0.227321	0.293473	0.354631	0.413615
750	0.226976	0.276577	0.33997	0.395955	0.454649
770	0.266683	0.315518	0.374287	0.42209	0.482139
800	0.313514	0.36157	0.411897	0.445309	0.504594
112 ms	112 ms	112 ms	112 ms	112 ms	112 ms
475	-0.715093	-0.790126	-0.854592	-0.976085	-1.00143
525	-0.643152	-0.710833	-0.73825	-0.76525	-0.705272
575	-0.430246	-0.431941	-0.399065	-0.384515	-0.326883
600	-0.300164	-0.280477	-0.249216	-0.231369	-0.175687
610	-0.254759	-0.233862	-0.199023	-0.176223	-0.124148
620	-0.20483	-0.187273	-0.151197	-0.124852	-0.0726799
630	-0.162955	-0.141411	-0.104869	-0.0722299	-0.0186313
640	-0.122108	-0.0983341	-0.0575812	-0.0184242	0.0341558
650	-0.0858796	-0.0549595	-0.012319	0.0331619	0.0888347
660	-0.0467411	-0.0148489	0.0325636	0.0842344	0.13845
670	-0.0134549	0.024445	0.0767562	0.1306	0.190654
690	0.0568054	0.101849	0.158775	0.222931	0.281141
710	0.119757	0.167277	0.231804	0.296103	0.355185
730	0.176061	0.225271	0.289853	0.352457	0.411648
750	0.224924	0.274555	0.337472	0.393099	0.452476
770	0.263823	0.313315	0.371747	0.419746	0.479557
800	0.310414	0.358238	0.408081	0.44125	0.501112
113 ms	113 ms	113 ms	113 ms	113 ms	113 ms
475	-0.7227	-0.802628	-0.867788	-0.984766	-1.00878
525	-0.658601	-0.720269	-0.756528	-0.771646	-0.705272
575	-0.42878	-0.43096	-0.400433	-0.389831	-0.333097
600	-0.30089	-0.27944	-0.251479	-0.231059	-0.183101
610	-0.258696	-0.241716	-0.202485	-0.178133	-0.12999
620	-0.20922	-0.189236	-0.155592	-0.126793	-0.0776473
630	-0.164278	-0.146472	-0.107653	-0.0761092	-0.0203415
640	-0.126703	-0.10039	-0.0611212	-0.0228052	0.0323052
650	-0.0881002	-0.0588932	-0.0158833	0.0289346	0.085714
660	-0.051216	-0.0184342	0.0300278	0.0807794	0.137127
670	-0.0164644	0.021169	0.0727784	0.128983	0.187599
690	0.0536062	0.0983862	0.155486	0.221625	0.279139
710	0.117128	0.164924	0.229882	0.294999	0.353176
730	0.173876	0.223212	0.288358	0.350759	0.409531
750	0.222101	0.27194	0.334454	0.390149	0.450484
770	0.260546	0.310747	0.368804	0.415858	0.476172
[truncated: 33,967 more rows]

## Sheet: Fig 4ABC
pH 10								pH11								pH 12								pH 13
E(mVRHE)	10C	15C	20C	25C	30C			E(mVRHE)	10C	15C	20C	25C	30C			E(mVRHE)	10C	16C	20C	25C	31C			E(mVRHE)	10C	15C	20C	25C	30C
40 ms	log10[J (mA cm-2)]	log10[J (mA cm-2)]	log10[J (mA cm-2)]	log10[J (mA cm-2)]	log10[J (mA cm-2)]			40 ms	log10[J (mA cm-2)]	log10[J (mA cm-2)]	log10[J (mA cm-2)]	log10[J (mA cm-2)]	log10[J (mA cm-2)]			40 ms	log10[J (mA cm-2)]	log10[J (mA cm-2)]	log10[J (mA cm-2)]	log10[J (mA cm-2)]	log10[J (mA cm-2)]			40 ms	log10[J (mA cm-2)]	log10[J (mA cm-2)]	log10[J (mA cm-2)]	log10[J (mA cm-2)]	log10[J (mA cm-2)]
400	0.210376	0.246982	0.277355	0.290901	0.287937			400	0.211395	0.255389	0.287738	0.302051	0.314272			400	0.240181	0.273081	0.265615	0.281261	0.302277			400	0.357574	0.328734	0.339467	0.323098	0.324092
425	0.238233	0.272515	0.298144	0.305945	0.297028			425	0.248545	0.289044	0.314283	0.324733	0.331105			425	0.258853	0.301354	0.306282	0.307496	0.30361			475	0.428257	0.375346	0.364615	0.26736	0.250415
450	0.262641	0.292129	0.315186	0.317154	0.296845			450	0.280635	0.315976	0.337327	0.344638	0.340694			450	0.295495	0.320211	0.325926	0.310364	0.301347			525	0.418318	0.392798	0.340303	0.186207	0.170642
475	0.28332	0.310226	0.326546	0.318078	0.285032			475	0.307274	0.34005	0.358818	0.357476	0.337597			475	0.307032	0.338732	0.341637	0.311213	0.293712			575	0.393273	0.380946	0.302618	0.2029	0.214799
500	0.298283	0.321849	0.332017	0.309601	0.257613			500	0.330553	0.361503	0.373923	0.36257	0.323176			500	0.349616	0.370215	0.3606	0.315485	0.256543			600	0.39099	0.370778	0.308728	0.260901	0.280474
525	0.309728	0.329347	0.328871	0.293611	0.222422			525	0.351275	0.378492	0.38275	0.359529	0.294469			525	0.35466	0.378028	0.361078	0.305219	0.239788			610	0.389955	0.366268	0.31695	0.287	0.309037
550	0.315668	0.330548	0.320002	0.268582	0.186473			550	0.367386	0.391923	0.384874	0.346955	0.25644			550	0.36129	0.386547	0.362351	0.287172	0.231244			620	0.394959	0.368452	0.330908	0.312244	0.337176
575	0.315598	0.322719	0.303338	0.240519	0.152951			575	0.378675	0.399969	0.381097	0.326336	0.225005			575	0.378174	0.384323	0.326988	0.271062	0.198705			630	0.39217	0.372708	0.347544	0.34068	0.366424
600	0.310709	0.311381	0.285308	0.216982	0.128814			600	0.386972	0.402066	0.368665	0.302245	0.209424			600	0.387908	0.377313	0.337948	0.269075	0.238081			640	0.394154	0.379736	0.365293	0.368847	0.394413
610	0.300289	0.295586	0.268623	0.197065	0.118719			610	0.383984	0.397253	0.354858	0.287758	0.203477			610	0.37649	0.380887	0.325205	0.288361	0.26739			650	0.402287	0.389863	0.385123	0.396466	0.422907
620	0.2921	0.285911	0.256041	0.186183	0.120727			620	0.382995	0.391015	0.342737	0.276891	0.202967			620	0.384276	0.371914	0.328199	0.296132	0.28728			660	0.410483	0.401464	0.40616	0.423531	0.449776
630	0.284313	0.276283	0.245372	0.181099	0.12625			630	0.38005	0.385733	0.332863	0.271776	0.209475			630	0.378103	0.372287	0.348985	0.296442	0.305401			670	0.417624	0.415909	0.426225	0.449975	0.476717
640	0.276793	0.269578	0.237483	0.179148	0.137395			640	0.377984	0.380823	0.327072	0.270158	0.219191			640	0.380856	0.364618	0.333116	0.324127	0.315384			690	0.438768	0.447527	0.470647	0.503575	0.527673
650	0.271462	0.263194	0.233918	0.180396	0.152186			650	0.377106	0.376688	0.320198	0.271722	0.232882			650	0.358936	0.359531	0.338905	0.341822	0.345664			710	0.446049	0.482119	0.51156	0.551433	0.577859
660	0.266554	0.25791	0.233712	0.18662	0.168715			660	0.373743	0.37152	0.318662	0.278242	0.24918			660	0.371004	0.371341	0.35183	0.360357	0.378666			730	0.480066	0.516518	0.552221	0.597256	0.624397
670	0.263512	0.255457	0.234498	0.19641	0.188242			670	0.371841	0.368015	0.317971	0.285537	0.266488			670	0.373755	0.367444	0.365307	0.376571	0.396611			750	0.51634	0.55134	0.591451	0.640077	0.667874
690	0.264799	0.261163	0.249131	0.22915	0.231527			690	0.372019	0.367348	0.328052	0.309169	0.306798			690	0.393444	0.403636	0.396444	0.410042	0.4404			770	0.551248	0.584824	0.627344	0.67909	0.708178
710	0.272346	0.274374	0.270431	0.269416	0.277894			710	0.374036	0.371994	0.343939	0.338725	0.349462			710	0.403399	0.419064	0.437032	0.459516	0.485328			800	0.599563	0.632145	0.677392	0.732692	0.762475
730	0.285922	0.29529	0.296024	0.308054	0.321823			730	0.378246	0.381104	0.366371	0.370993	0.390667			730	0.425623	0.441494	0.465363	0.492806	0.521651
750	0.303537	0.319407	0.326839	0.346872	0.365236			750	0.387	0.395131	0.392316	0.406779	0.430328			750	0.443937	0.485328	0.498722	0.522876	0.563113
770	0.32407	0.344244	0.361309	0.385869	0.407235			770	0.400996	0.412983	0.420692	0.441704	0.469925			770	0.469559	0.506074	0.523213	0.565828	0.610305
800	0.359427	0.38553	0.410717	0.439371	0.462055			800	0.425822	0.444176	0.463072	0.491316	0.524409			800	0.508299	0.544127	0.57429	0.617458	0.669675
200 ms	log10[J (mA cm-2)]	log10[J (mA cm-2)]	log10[J (mA cm-2)]	log10[J (mA cm-2)]	log10[J (mA cm-2)]			200 ms	log10[J (mA cm-2)]	log10[J (mA cm-2)]	log10[J (mA cm-2)]	log10[J (mA cm-2)]	log10[J (mA cm-2)]			200 ms	log10[J (mA cm-2)]	log10[J (mA cm-2)]	log10[J (mA cm-2)]	log10[J (mA cm-2)]	log10[J (mA cm-2)]			200 ms	log10[J (mA cm-2)]	log10[J (mA cm-2)]	log10[J (mA cm-2)]	log10[J (mA cm-2)]	log10[J (mA cm-2)]
400	-1.17843	-1.39275	-1.60326	-1.60735	-2.03076			400	-0.88908	-1.01813	-1.23817	-1.38935	-1.48475			400	-0.756405	-0.721698	-0.819878	-1.04403	-0.993608			400	-1.26752	-1.24751	-1.27911	-1.39853	-1.28502
425	-1.266	-1.52471	-1.69184	-1.74825	-2.02805			425	-1.09075	-1.19637	-1.3597	-1.50656	-1.60683			425	-0.910337	-1.04199	-1.62773	-0.94746	-1.20338			475	-1.24274	-1.36314	-1.27768	-1.30444	-1.24729
450	-1.32631	-1.59834	-1.74826	-1.72416	-1.80549			450	-1.19976	-1.27238	-1.52086	-1.61296	-1.64221			450	-0.777535	-1.04803	-1.47377	-1.09008	-0.98455			525	-1.07813	-1.15	-1.01909	-1.00477	-0.941973
475	-1.32847	-1.60334	-1.78079	-1.75843	-1.70324			475	-1.26961	-1.37106	-1.51086	-1.60118	-1.59828			475	-1.00952	-0.911145	-1.2208	-1.10325	-1.0553			575	-0.71888	-0.726032	-0.65771	-0.649124	-0.562778
500	-1.26083	-1.49745	-1.49273	-1.56848	-1.61963			500	-1.27961	-1.43113	-1.46981	-1.45874	-1.4176			500	-0.781986	-0.999359	-0.899641	-0.86114	-1.0269			600	-0.547475	-0.559467	-0.497826	-0.46881	-0.388957
525	-1.18541	-1.32385	-1.37935	-1.39948	-1.42591			525	-1.22103	-1.28216	-1.32861	-1.28273	-1.21843			525	-1.25003	-0.886535	-0.936859	-0.892875	-1.0457			610	-0.49219	-0.494146	-0.435623	-0.401578	-0.318481
550	-1.08368	-1.15438	-1.24894	-1.21697	-1.24273			550	-1.11712	-1.13217	-1.1573	-1.11003	-1.10733			550	-0.726903	-0.923512	-0.912204	-0.791614	-0.748591			620	-0.435166	-0.432924	-0.375147	-0.333059	-0.242669
575	-0.956288	-0.992707	-1.05888	-1.02555	-1.04631			575	-0.964739	-0.965902	-0.98017	-0.920411	-0.900755			575	-0.682234	-0.652431	-0.810856	-0.566767	-0.719935			630	-0.396377	-0.377107	-0.316766	-0.259477	-0.170007
600	-0.82583	-0.837446	-0.888158	-0.853481	-0.855957			600	-0.815585	-0.80029	-0.803343	-0.752533	-0.714803			600	-0.550824	-0.594148	-0.641801	-0.468708	-0.529444			640	-0.346014	-0.319237	-0.249539	-0.188087	-0.0990204
610	-0.773074	-0.788893	-0.833859	-0.796015	-0.786133			610	-0.756732	-0.743894	-0.74286	-0.692451	-0.664734			610	-0.601916	-0.59348	-0.495422	-0.42857	-0.430324			650	-0.301981	-0.266759	-0.189927	-0.117886	-0.0299662
620	-0.728238	-0.739339	-0.765975	-0.719308	-0.718835			620	-0.711613	-0.688289	-0.675058	-0.634418	-0.604099			620	-0.605376	-0.589558	-0.50182	-0.425192	-0.327106			660	-0.256723	-0.207292	-0.128878	-0.0529296	0.0311223
630	-0.666942	-0.680026	-0.711853	-0.670482	-0.650852			630	-0.659672	-0.635847	-0.618934	-0.573138	-0.545065			630	-0.53596	-0.440971	-0.457765	-0.355164	-0.316358			670	-0.208924	-0.155004	-0.0732086	0.0050041	0.088686
640	-0.620555	-0.629361	-0.653872	-0.592276	-0.582456			640	-0.614956	-0.576013	-0.561116	-0.524102	-0.482505			640	-0.462322	-0.4289	-0.415455	-0.317311	-0.226238			690	-0.121625	-0.0599365	0.0235376	0.0980772	0.178421
650	-0.578087	-0.572771	-0.594135	-0.539244	-0.51884			650	-0.561183	-0.527161	-0.507518	-0.453585	-0.419999			650	-0.441662	-0.401215	-0.36413	-0.275136	-0.1765			710	-0.0475519	0.013465	0.0945036	0.155809	0.23567
660	-0.544485	-0.530109	-0.53172	-0.47491	-0.443734			660	-0.521969	-0.469033	-0.452999	-0.410104	-0.362656			660	-0.390637	-0.362173	-0.291437	-0.20307	-0.106164			730	0.00363025	0.0628545	0.135474	0.18631	0.265555
670	-0.501399	-0.478711	-0.483559	-0.423928	-0.38521			670	-0.470574	-0.434214	-0.403341	-0.35497	-0.301977			670	-0.355547	-0.338782	-0.198258	-0.138706	-0.0599068			750	0.0379119	0.0943156	0.158523	0.195441	0.273175
690	-0.419197	-0.38955	-0.37647	-0.311091	-0.278773			690	-0.383625	-0.345067	-0.296007	-0.251823	-0.196897			690	-0.254064	-0.171491	-0.133658	-0.0109221	0.0376352			770	0.0561686	0.112351	0.166148	0.186784	0.264963
710	-0.34241	-0.300917	-0.284745	-0.22209	-0.186164			710	-0.305338	-0.260257	-0.218104	-0.164514	-0.10939			710	-0.172383	-0.0878662	-0.0542002	0.00652649	0.094478			800	0.0685992	0.119447	0.160159	0.160855	0.23546
730	-0.272054	-0.234101	-0.208699	-0.151854	-0.11234			730	-0.239385	-0.193733	-0.146905	-0.0936239	-0.0372095			730	-0.115371	-0.00519393	-0.0101076	0.0882627	0.154144
750	-0.220772	-0.177683	-0.148314	-0.0939591	-0.0523736			750	-0.18625	-0.134468	-0.0916794	-0.0350138	0.0179158			750	-0.0485007	-0.000625922	0.0541979	0.130923	0.194808
770	-0.173641	-0.138088	-0.0960843	-0.0423009	-0.00287333			770	-0.138516	-0.0864248	-0.0406507	0.0110497	0.0635064			770	-0.0205105	0.0323666	0.0815138	0.126486	0.204074
800	-0.116204	-0.0783027	-0.0307854	0.0132735	0.0482205			800	-0.0768604	-0.0255653	0.0153442	0.0672758	0.113956			800	-0.00964172	0.0663881	0.0967904	0.16293	0.215835

## Sheet: SI Fig 3,4,5,6
HER - Impedance						ORR - Impedance
Point	Freq (Hz)	Zreal (Ω)	Zimag (Ω)	Zphz		Point	Freq (Hz)	Zreal (Ω)	Zimag (Ω)	Zphz
Overpotential 20 mV						Overpotential 330 mV
1	794391	1.38573	0.361314	14.6139		1	794391	2.31992	0.189441	4.66832
2	630984	1.39927	0.281859	11.3888		2	630984	2.30418	0.129796	3.22409
3	501234	1.40818	0.216902	8.75647		3	501234	2.30515	0.106753	2.6515
4	398109	1.41353	0.163459	6.59633		4	398109	2.30085	0.0746628	1.8586
5	316266	1.41792	0.116943	4.71479		5	316266	2.3059	0.0496767	1.23415
6	251203	1.4228	0.0777714	3.12872		6	251203	2.32284	0.0364625	0.899321
7	199547	1.42616	0.0435937	1.75083		7	199547	2.30727	0.0091158	0.226368
8	158578	1.42993	0.0119918	0.480488		8	158578	2.31802	-0.0061054	-0.15091
9	125953	1.43369	-0.0180463	-0.721159		9	125953	2.31371	-0.0181203	-0.448715
10	100078	1.43933	-0.0442112	-1.75937		10	100078	2.31617	-0.0339707	-0.840284
11	79453.1	1.44449	-0.0751599	-2.97854		11	79453.1	2.31041	-0.0472863	-1.17248
12	63140.6	1.4513	-0.108233	-4.26503		12	63140.6	2.32477	-0.071365	-1.75829
13	50203.1	1.45945	-0.143801	-5.62721		13	50203.1	2.33342	-0.0904972	-2.22099
14	39890.6	1.47056	-0.184368	-7.14604		14	39890.6	2.34729	-0.11859	-2.89224
15	31640.6	1.48168	-0.231111	-8.86548		15	31640.6	2.35492	-0.141954	-3.44961
16	25171.9	1.4957	-0.285013	-10.7887		16	25171.9	2.37722	-0.171273	-4.1209
17	20015.6	1.51306	-0.349885	-13.0204		17	20015.6	2.3799	-0.204765	-4.91757
18	15890.6	1.53342	-0.427944	-15.5932		18	15890.6	2.39314	-0.248452	-5.92713
19	12609.4	1.55862	-0.522298	-18.5262		19	12609.4	2.41834	-0.295448	-6.96528
20	10078.1	1.5883	-0.633143	-21.7337		20	10078.1	2.43303	-0.351124	-8.21197
21	8015.62	1.62709	-0.771257	-25.3614		21	8015.62	2.45442	-0.418966	-9.68695
22	6328.12	1.67753	-0.946349	-29.4288		22	6328.12	2.50884	-0.506156	-11.4063
23	5015.62	1.74463	-1.15407	-33.4846		23	5015.62	2.53632	-0.597837	-13.2631
24	3984.38	1.83259	-1.40413	-37.4592		24	3984.38	2.58149	-0.714796	-15.477
25	3170.96	1.94792	-1.70142	-41.1358		25	3170.96	2.65649	-0.861438	-17.9667
26	2527.57	2.10762	-2.055	-44.2757		26	2527.57	2.68542	-1.0113	-20.6359
27	1976.1	2.3433	-2.50848	-46.9499		27	1976.1	2.76362	-1.22661	-23.9337
28	1577.52	2.63891	-2.99675	-48.6331		28	1577.52	2.865	-1.4736	-27.2188
29	1265.62	3.0287	-3.52488	-49.3297		29	1265.62	2.92629	-1.73256	-30.6284
30	998.264	3.60742	-4.13433	-48.8936		30	998.264	3.05092	-2.10513	-34.6056
31	796.875	4.31411	-4.71078	-47.5167		31	796.875	3.15657	-2.49363	-38.308
32	627.79	5.25432	-5.2672	-45.0702		32	627.79	3.35478	-3.0514	-42.2887
33	505.515	6.22365	-5.64186	-42.193		33	505.515	3.53952	-3.64165	-45.8148
34	397.995	7.37092	-5.89599	-38.6562		34	397.995	3.7511	-4.40067	-49.5559
35	315.505	8.47305	-5.96624	-35.151		35	315.505	4.03091	-5.27061	-52.5916
36	252.404	9.44854	-5.9151	-32.048		36	252.404	4.37464	-6.35995	-55.4782
37	198.623	10.3699	-5.80966	-29.2595		37	198.623	4.79693	-7.82815	-58.5009
38	158.362	11.1091	-5.71897	-27.2394		38	158.362	5.28296	-9.45129	-60.7963
39	125.558	11.733	-5.70152	-25.9169		39	125.558	5.9719	-11.4023	-62.357
40	100.446	12.2381	-5.79344	-25.3326		40	100.446	6.91409	-13.6587	-63.1513
41	79.0028	12.6722	-6.06789	-25.5868		41	79.0028	8.16873	-16.4423	-63.5813
42	63.3446	13.0013	-6.50449	-26.5786		42	63.3446	9.61758	-19.4849	-63.7294
43	49.867	13.3333	-7.2479	-28.5282		43	49.867	11.5424	-23.4663	-63.8088
44	39.7246	13.649	-8.25482	-31.1652		44	39.7246	13.7521	-28.1666	-63.9765
45	31.6723	13.949	-9.63747	-34.6409		45	31.6723	16.7989	-33.1484	-63.1251
46	24.9335	14.2303	-11.4217	-38.7517		46	24.9335	20.7091	-39.2587	-62.1882
47	19.8623	14.535	-13.7768	-43.4661		47	19.8623	25.3436	-45.4379	-60.8488
48	15.8361	14.9794	-16.5851	-47.9122		48	15.8361	30.9264	-52.5514	-59.5233
49	12.4008	15.2553	-20.6725	-53.5745		49	12.4008	38.3062	-60.0573	-57.4692
50	9.93114	15.2768	-25.2175	-58.7924		50	9.93114	46.5139	-70.7133	-56.6638
51	7.94491	16.2954	-31.1043	-62.3502		51	7.94491	56.7018	-77.4374	-53.7874
52	6.31738	16.5168	-38.7199	-66.8983		52	6.31738	68.331	-85.0645	-51.2257
53	5.00801	17.3979	-48.2883	-70.1863		53	5.00801	82.6207	-97.2544	-49.651
54	3.94571	18.5906	-60.5579	-72.9341		54	3.94571	96.4707	-100.112	-46.0613
55	3.15869	20.1531	-75.7095	-75.0941		55	3.15869	110.819	-106.378	-43.8287
56	2.50401	22.7861	-94.1374	-76.3932		56	2.50401	127.131	-114.89	-42.1045
57	1.99808	26.0866	-116.909	-77.4213		57	1.99808	149.497	-118.337	-38.3641
58	1.58469	30.6207	-146.001	-78.1551		58	1.58469	172.207	-127.602	-36.5377
59	1.26689	39.499	-181.426	-77.7176		59	1.26689	210.287	-142.466	-34.117
40 mV						335 mV
1	794391	1.38607	0.36183	14.6304		1	794391	2.32551	0.190047	4.67198
2	630984	1.40023	0.28295	11.4241		2	630984	2.31552	0.139952	3.45879
3	501234	1.40853	0.217198	8.76604		3	501234	2.29155	0.109689	2.74046
4	398109	1.41529	0.163081	6.57306		4	398109	2.30828	0.0778045	1.93052
5	316266	1.41972	0.118481	4.7705		5	316266	2.28788	0.0543519	1.36089
6	251203	1.4233	0.0796582	3.20335		6	251203	2.30319	0.0240058	0.597163
7	199547	1.42669	0.0442287	1.77565		7	199547	2.32189	0.0119341	0.294489
8	158578	1.43022	0.0120268	0.481791		8	158578	2.30578	-0.0039604	-0.0984103
9	125953	1.43501	-0.0172251	-0.687714		9	125953	2.31398	-0.0279497	-0.692021
10	100078	1.43943	-0.043682	-1.73821		10	100078	2.32051	-0.0323141	-0.797815
11	79453.1	1.44496	-0.0745753	-2.95445		11	79453.1	2.31997	-0.0523802	-1.2934
12	63140.6	1.45117	-0.107597	-4.24044		12	63140.6	2.32809	-0.077818	-1.91444
13	50203.1	1.45975	-0.143709	-5.62252		13	50203.1	2.33083	-0.0951076	-2.33661
14	39890.6	1.4696	-0.183696	-7.12485		14	39890.6	2.34514	-0.123497	-3.01447
15	31640.6	1.48167	-0.230459	-8.84097		15	31640.6	2.35141	-0.149352	-3.63431
16	25171.9	1.4958	-0.284927	-10.7848		16	25171.9	2.36468	-0.179673	-4.34509
17	20015.6	1.5124	-0.348883	-12.9898		17	20015.6	2.39816	-0.218152	-5.19769
18	15890.6	1.53317	-0.427546	-15.5819		18	15890.6	2.3985	-0.263016	-6.25797
19	12609.4	1.55723	-0.521592	-18.5182		19	12609.4	2.41849	-0.311503	-7.33932
20	10078.1	1.5872	-0.632195	-21.7179		20	10078.1	2.45434	-0.374503	-8.67572
21	8015.62	1.62552	-0.770359	-25.3569		21	8015.62	2.46347	-0.445451	-10.2496
22	6328.12	1.6766	-0.944202	-29.3867		22	6328.12	2.50875	-0.532593	-11.9856
23	5015.62	1.74291	-1.15225	-33.469		23	5015.62	2.54546	-0.633389	-13.9732
24	3984.38	1.8305	-1.40035	-37.4164		24	3984.38	2.59804	-0.757039	-16.2455
25	3170.96	1.94584	-1.69825	-41.1131		25	3170.96	2.65994	-0.903523	-18.7615
26	2527.57	2.1014	-2.05219	-44.3212		26	2527.57	2.71425	-1.06991	-21.5135
27	1976.1	2.33348	-2.50392	-47.018		27	1976.1	2.79488	-1.28774	-24.7378
28	1577.52	2.62518	-2.98838	-48.7019		28	1577.52	2.88976	-1.53912	-28.0403
29	1265.62	3.00992	-3.52137	-49.4776		29	1265.62	2.99202	-1.82319	-31.356
30	998.264	3.56871	-4.13643	-49.2139		30	998.264	3.12047	-2.1934	-35.1036
31	796.875	4.26291	-4.71929	-47.9087		31	796.875	3.28987	-2.62361	-38.5717
32	627.79	5.18466	-5.28636	-45.5565		32	627.79	3.43787	-3.13949	-42.4025
33	505.515	6.14646	-5.69725	-42.8279		33	505.515	3.67523	-3.7594	-45.6487
34	397.995	7.29124	-5.98299	-39.3713		34	397.995	3.95042	-4.53877	-48.9646
35	315.505	8.4092	-6.10407	-35.9751		35	315.505	4.29958	-5.43399	-51.6476
36	252.404	9.42558	-6.10034	-32.9114		36	252.404	4.65744	-6.53689	-54.5307
37	198.623	10.402	-6.01721	-30.0479		37	198.623	5.29647	-7.90295	-56.1705
38	158.362	11.203	-5.92418	-27.87		38	158.362	5.88117	-9.45619	-58.1209
39	125.558	11.8973	-5.87367	-26.2755		39	125.558	6.91868	-11.1895	-58.2707
40	100.446	12.4744	-5.92077	-25.3906		40	100.446	7.98535	-13.1179	-58.6696
41	79.0028	12.9977	-6.11495	-25.1954		41	79.0028	9.39765	-15.93	-59.4622
42	63.3446	13.4393	-6.45704	-25.6624		42	63.3446	10.9334	-18.9758	-60.0505
43	49.867	13.8407	-7.05486	-27.0088		43	49.867	13.0939	-22.7814	-60.1114
44	39.7246	14.2351	-7.89642	-29.0177		44	39.7246	15.6483	-26.9958	-59.9009
45	31.6723	14.5768	-8.99822	-31.6869		45	31.6723	18.8897	-31	-58.6442
46	24.9335	14.9702	-10.6231	-35.3602		46	24.9335	22.8057	-37.0828	-58.4088
47	19.8623	15.4004	-12.5914	-39.2694		47	19.8623	27.6597	-41.4211	-56.2662
48	15.8361	15.9165	-15.0653	-43.4264		48	15.8361	33.1183	-45.9836	-54.2378
49	12.4008	16.2412	-18.4957	-48.7135		49	12.4008	40.4811	-52.1706	-52.1908
50	9.93114	16.9653	-22.6465	-53.1619		50	9.93114	47.1202	-55.7021	-49.7711
51	7.94491	17.5366	-27.5572	-57.5286		51	7.94491	55.7148	-63.9124	-48.9201
52	6.31738	18.3311	-34.1334	-61.7623		52	6.31738	65.9193	-70.2741	-46.8314
53	5.00801	19.6194	-42.3834	-65.1605		53	5.00801	75.98	-74.0843	-44.2763
54	3.94571	21.6438	-53.0969	-67.8228		54	3.94571	83.9612	-73.8442	-41.3317
55	3.15869	23.5494	-65.1007	-70.113		55	3.15869	96.8653	-81.882	-40.2084
56	2.50401	28.681	-81.1527	-70.5356		56	2.50401	120.983	-98.9492	-39.2789
57	1.99808	35.3313	-99.4932	-70.4494		57	1.99808	142.092	-106.659	-36.8931
58	1.58469	42.9311	-122.813	-70.7321		58	1.58469	145.992	-100.222	-34.4691
59	1.26689	54.0184	-148.411	-69.9996		59	1.26689	166.6	-104.305	-32.0497
60 mV						340 mV
1	794391	1.38817	0.361921	14.6128		1	794391	2.31307	0.185133	4.57607
2	630984	1.40078	0.28305	11.4237		2	630984	2.31304	0.136354	3.3737
3	501234	1.41064	0.219212	8.83309		3	501234	2.31889	0.101556	2.50766
4	398109	1.41605	0.164682	6.6335		4	398109	2.30799	0.0717185	1.77984
5	316266	1.42025	0.120232	4.83886		5	316266	2.30015	0.0520108	1.29534
6	251203	1.42314	0.0796979	3.2053		6	251203	2.33051	0.0280925	0.690623
7	199547	1.42817	0.0453804	1.81998		7	199547	2.31022	0.0152788	0.378924
8	158578	1.43021	0.0139239	0.55779		8	158578	2.31575	-0.0100979	-0.249839
9	125953	1.43415	-0.0155991	-0.623175		9	125953	2.31489	-0.0246072	-0.609029
10	100078	1.43969	-0.041772	-1.66195		10	100078	2.33288	-0.0357735	-0.878532
11	79453.1	1.44427	-0.072601	-2.87773		11	79453.1	2.33583	-0.0543213	-1.33221
12	63140.6	1.45072	-0.105486	-4.15883		12	63140.6	2.33171	-0.0767574	-1.88544
13	50203.1	1.45878	-0.14164	-5.54571		13	50203.1	2.35005	-0.100905	-2.45862
14	39890.6	1.46824	-0.181865	-7.06105		14	39890.6	2.34768	-0.12664	-3.0877
15	31640.6	1.48116	-0.228039	-8.75254		15	31640.6	2.38148	-0.153598	-3.69029
16	25171.9	1.49466	-0.281824	-10.678		16	25171.9	2.36527	-0.186439	-4.50695
17	20015.6	1.51147	-0.346229	-12.902		17	20015.6	2.4033	-0.224752	-5.34267
18	15890.6	1.53268	-0.423701	-15.4532		18	15890.6	2.41497	-0.269618	-6.37038
19	12609.4	1.55715	-0.517786	-18.393		19	12609.4	2.42413	-0.321984	-7.566
20	10078.1	1.5872	-0.627754	-21.5793		20	10078.1	2.46143	-0.385961	-8.91161
21	8015.62	1.6265	-0.763894	-25.1573		21	8015.62	2.48512	-0.457464	-10.4303
22	6328.12	1.6778	-0.935241	-29.1362		22	6328.12	2.50079	-0.545907	-12.3142
23	5015.62	1.74612	-1.14125	-33.1683		23	5015.62	2.55661	-0.654414	-14.3577
24	3984.38	1.83583	-1.3862	-37.0558		24	3984.38	2.61727	-0.785469	-16.705
25	3170.96	1.95617	-1.67948	-40.6479		25	3170.96	2.67126	-0.932555	-19.2445
26	2527.57	2.11872	-2.02303	-43.6763		26	2527.57	2.70867	-1.10125	-22.1249
27	1976.1	2.35917	-2.46266	-46.2296		27	1976.1	2.80807	-1.33028	-25.3486
28	1577.52	2.66313	-2.91933	-47.6277		28	1577.52	2.91665	-1.58904	-28.5822
29	1265.62	3.05715	-3.42159	-48.2196		29	1265.62	3.03147	-1.88565	-31.8826
30	998.264	3.62321	-3.98146	-47.6972		30	998.264	3.20323	-2.27924	-35.4335
31	796.875	4.30612	-4.51011	-46.3255		31	796.875	3.33362	-2.70003	-39.0054
32	627.79	5.18184	-4.99322	-43.938		32	627.79	3.50005	-3.24093	-42.7987
33	505.515	6.0755	-5.33405	-41.2818		33	505.515	3.80486	-3.84907	-45.331
34	397.995	7.1114	-5.57221	-38.0808		34	397.995	4.22451	-4.60675	-47.4783
35	315.505	8.10391	-5.67141	-34.9857		35	315.505	4.50974	-5.53588	-50.8325
36	252.404	9.00296	-5.69076	-32.297		36	252.404	4.96874	-6.64742	-53.223
37	198.623	9.88364	-5.67735	-29.8739		37	198.623	5.67552	-7.83479	-54.0805
38	158.362	10.6159	-5.67044	-28.1086		38	158.362	6.51213	-9.23988	-54.8244
39	125.558	11.3203	-5.72642	-26.8328		39	125.558	7.52566	-10.8431	-55.2373
40	100.446	11.9027	-5.84994	-26.1732		40	100.446	8.82307	-12.6791	-55.167
41	79.0028	12.4823	-6.11234	-26.0901		41	79.0028	10.5124	-14.3255	-53.7279
42	63.3446	12.9757	-6.4962	-26.5945		42	63.3446	12.2371	-16.981	-54.2222
43	49.867	13.4719	-7.10279	-27.7995		43	49.867	14.5744	-19.2372	-52.8518
44	39.7246	13.9398	-7.90989	-29.5719		44	39.7246	17.1211	-22.1082	-52.245
45	31.6723	14.386	-8.96383	-31.9268		45	31.6723	20.1451	-23.9979	-49.9881
46	24.9335	14.8508	-10.4353	-35.0948		46	24.9335	23.813	-28.0644	-49.685
47	19.8623	15.4912	-12.2757	-38.3944		47	19.8623	28.1246	-32.0825	-48.7611
48	15.8361	16.2366	-14.5608	-41.8853		48	15.8361	32.6488	-36.5111	-48.1964
49	12.4008	16.7515	-17.8106	-46.7552		49	12.4008	38.0153	-39.2145	-45.8896
50	9.93114	17.8052	-21.3603	-50.1867		50	9.93114	43.5014	-42.3678	-44.2436
51	7.94491	18.9686	-25.7766	-53.6512		51	7.94491	50.0788	-46.5367	-42.9003
52	6.31738	21.0463	-31.4761	-56.2316		52	6.31738	59.7648	-54.9155	-42.5787
53	5.00801	23.8719	-38.4007	-58.1328		53	5.00801	64.6886	-54.6131	-40.1726
54	3.94571	28.0345	-47.1235	-59.2509		54	3.94571	74.0364	-58.4893	-38.309
55	3.15869	33.4441	-56.4665	-59.3625		55	3.15869	86.689	-65.4527	-37.0538
56	2.50401	41.3683	-66.9035	-58.2704		56	2.50401	95.8728	-69.7825	-36.0496
57	1.99808	52.3614	-78.1807	-56.1878		57	1.99808	104.871	-68.8224	-33.2752
58	1.58469	65.8965	-88.8533	-53.4382		58	1.58469	117.25	-71.6795	-31.4392
59	1.26689	82.5787	-99.3504	-50.2671		59	1.26689	132.927	-82.0105	-31.6729
80 mV						345 mV
1	794391	1.38996	0.363318	14.6486		1	794391	2.32203	0.182659	4.49784
2	630984	1.40138	0.28511	11.4999		2	630984	2.31392	0.139629	3.45321
3	501234	1.4097	0.218566	8.81317		3	501234	2.31516	0.0945414	2.33842
4	398109	1.41654	0.165751	6.6739		4	398109	2.30454	0.0696534	1.73121
5	316266	1.42167	0.120591	4.84841		5	316266	2.31645	0.0490213	1.21233
6	251203	1.42547	0.0826164	3.31699		6	251203	2.31098	0.02806	0.695654
7	199547	1.42819	0.0466261	1.86987		7	199547	2.30302	0.0194468	0.483798
8	158578	1.43194	0.016117	0.644861		8	158578	2.31917	-0.0089234	-0.220454
9	125953	1.43499	-0.0140424	-0.560663		9	125953	2.32351	-0.0314197	-0.774737
10	100078	1.43898	-0.0396197	-1.57714		10	100078	2.33011	-0.0418729	-1.02951
11	79453.1	1.44396	-0.0702492	-2.78527		11	79453.1	2.32853	-0.0590048	-1.45156
12	63140.6	1.44992	-0.102807	-4.0558		12	63140.6	2.33171	-0.0767279	-1.88471
13	50203.1	1.45765	-0.138356	-5.42213		13	50203.1	2.34533	-0.105215	-2.56865
14	39890.6	1.4673	-0.177985	-6.91625		14	39890.6	2.35323	-0.129959	-3.161
15	31640.6	1.47907	-0.223903	-8.60813		15	31640.6	2.35312	-0.15391	-3.74219
16	25171.9	1.493	-0.277408	-10.5258		16	25171.9	2.37466	-0.188585	-4.54065
17	20015.6	1.50955	-0.341348	-12.7418		17	20015.6	2.39892	-0.230444	-5.4871
18	15890.6	1.53089	-0.417464	-15.2534		18	15890.6	2.41535	-0.277838	-6.56188
19	12609.4	1.55648	-0.510143	-18.1468		19	12609.4	2.43228	-0.330735	-7.74342
20	10078.1	1.58755	-0.61843	-21.2833		20	10078.1	2.44532	-0.396583	-9.21203
21	8015.62	1.62672	-0.752173	-24.8151		21	8015.62	2.47935	-0.472223	-10.7835
22	6328.12	1.68078	-0.920541	-28.709		22	6328.12	2.5101	-0.556535	-12.5013
23	5015.62	1.7535	-1.12146	-32.6012		23	5015.62	2.5569	-0.668041	-14.6423
24	3984.38	1.84905	-1.36093	-36.3537		24	3984.38	2.61671	-0.798776	-16.9753
25	3170.96	1.97606	-1.64295	-39.7411		25	3170.96	2.66479	-0.948604	-19.5945
26	2527.57	2.14976	-1.97256	-42.5386		26	2527.57	2.74265	-1.13446	-22.4718
27	1976.1	2.40572	-2.38602	-44.7645		27	1976.1	2.83388	-1.36938	-25.7907
28	1577.52	2.72262	-2.8099	-45.9038		28	1577.52	2.93296	-1.62703	-29.0188
29	1265.62	3.13597	-3.25682	-46.083		29	1265.62	3.06877	-1.94118	-32.3157
30	998.264	3.70188	-3.72738	-45.1966		30	998.264	3.2272	-2.31216	-35.6201
31	796.875	4.35873	-4.13875	-43.517		31	796.875	3.40273	-2.73391	-38.78
32	627.79	5.15617	-4.50504	-41.1444		32	627.79	3.64959	-3.31884	-42.2826
33	505.515	5.93209	-4.72416	-38.5329		33	505.515	3.90532	-3.84799	-44.5764
34	397.995	6.78934	-4.87729	-35.6925		34	397.995	4.27427	-4.59665	-47.0813
35	315.505	7.58806	-4.95832	-33.1621		35	315.505	4.84101	-5.47865	-48.5358
36	252.404	8.29669	-5.00297	-31.0903		36	252.404	5.3926	-6.33833	-49.6092
37	198.623	9.00412	-5.06937	-29.3798		37	198.623	6.16129	-7.56802	-50.8502
38	158.362	9.60579	-5.16564	-28.2697		38	158.362	6.99666	-8.89621	-51.8158
39	125.558	10.1915	-5.33462	-27.6292		39	125.558	8.1241	-10.3848	-51.9635
40	100.446	10.7294	-5.58393	-27.494		40	100.446	9.51276	-11.7466	-50.9984
41	79.0028	11.3027	-5.97742	-27.8722		41	79.0028	11.2121	-13.0831	-49.4035
42	63.3446	11.8247	-6.46964	-28.6843		42	63.3446	13.0316	-14.7345	-48.5095
43	49.867	12.4055	-7.191	-30.0993		43	49.867	15.2381	-17.3676	-48.7367
44	39.7246	12.9771	-8.07401	-31.8888		44	39.7246	17.6774	-19.264	-47.4593
45	31.6723	13.6191	-9.19843	-34.0354		45	31.6723	20.578	-21.9703	-46.8742
46	24.9335	14.3948	-10.7209	-36.6778		46	24.9335	24.1744	-25.449	-46.4713
47	19.8623	15.279	-12.4643	-39.2068		47	19.8623	27.5659	-27.2096	-44.6274
48	15.8361	16.2982	-14.7711	-42.1862		48	15.8361	31.8948	-30.7959	-43.9957
49	12.4008	18.0916	-17.7673	-44.4818		49	12.4008	35.8292	-31.9958	-41.7652
50	9.93114	20.1705	-20.8044	-45.8863		50	9.93114	39.8168	-33.0731	-39.7141
51	7.94491	22.7668	-24.519	-47.1221		51	7.94491	41.483	-31.5766	-37.2782
52	6.31738	26.4369	-28.5358	-47.1865		52	6.31738	45.7439	-33.3709	-36.1114
53	5.00801	31.5636	-32.4967	-45.8345		53	5.00801	49.3956	-33.9494	-34.5006
54	3.94571	38.2704	-36.3634	-43.5364		54	3.94571	60.2435	-41.3302	-34.4521
55	3.15869	45.2857	-39.4046	-41.0276		55	3.15869	66.6666	-45.4047	-34.2577
56	2.50401	53.9022	-40.723	-37.071		56	2.50401	81.2754	-50.9267	-32.071
57	1.99808	62.3234	-41.8449	-33.878		57	1.99808	85.3847	-52.231	-31.4547
58	1.58469	70.4291	-41.4171	-30.4584		58	1.58469	92.7063	-52.6437	-29.5903
59	1.26689	77.5581	-40.2114	-27.4053		59	1.26689	105.564	-54.9996	-27.5199
100 mV						350 mV
1	794391	1.39163	0.363665	14.6452		1	794391	2.33071	0.181576	4.45467
2	630984	1.40459	0.286108	11.5134		2	630984	2.34099	0.142476	3.4828
3	501234	1.41166	0.222031	8.93847		3	501234	2.29955	0.110251	2.74492
4	398109	1.41774	0.16611	6.68262		4	398109	2.31245	0.071861	1.77993
5	316266	1.42275	0.120584	4.84446		5	316266	2.28893	0.0454749	1.13817
6	251203	1.42701	0.0830137	3.32934		6	251203	2.31395	0.0255149	0.63175
7	199547	1.42897	0.0484208	1.94073		7	199547	2.32037	0.0062784	0.155028
8	158578	1.43191	0.0187462	0.750061		8	158578	2.32115	-0.0075137	-0.185469
9	125953	1.43578	-0.0122935	-0.490569		9	125953	2.32971	-0.0303653	-0.746749
10	100078	1.43872	-0.0365483	-1.45519		10	100078	2.32181	-0.0390522	-0.96361
11	79453.1	1.44341	-0.0668363	-2.65117		11	79453.1	2.33221	-0.0592697	-1.45578
12	63140.6	1.44898	-0.0992084	-3.91679		12	63140.6	2.34742	-0.0837531	-2.04338
13	50203.1	1.45647	-0.134512	-5.27656		13	50203.1	2.35032	-0.105071	-2.55971
14	39890.6	1.4656	-0.174	-6.77063		14	39890.6	2.34969	-0.129305	-3.14985
15	31640.6	1.47709	-0.219722	-8.4609		15	31640.6	2.36504	-0.160845	-3.89067
16	25171.9	1.49076	-0.272505	-10.3591		16	25171.9	2.3933	-0.197121	-4.70846
17	20015.6	1.50791	-0.334979	-12.5248		17	20015.6	2.40109	-0.234164	-5.5701
18	15890.6	1.52909	-0.410509	-15.0276		18	15890.6	2.41385	-0.282294	-6.67029
19	12609.4	1.5553	-0.501215	-17.8622		19	12609.4	2.43713	-0.336703	-7.86594
20	10078.1	1.58742	-0.60841	-20.9703		20	10078.1	2.45229	-0.397844	-9.21503
21	8015.62	1.62991	-0.739843	-24.414		21	8015.62	2.50283	-0.481086	-10.8805
22	6328.12	1.68797	-0.90438	-28.1814		22	6328.12	2.53464	-0.575754	-12.7978
23	5015.62	1.76411	-1.09987	-31.9423		23	5015.62	2.57689	-0.68328	-14.8506
24	3984.38	1.86712	-1.33103	-35.4843		24	3984.38	2.62607	-0.812899	-17.1999
25	3170.96	2.00776	-1.59886	-38.5316		25	3170.96	2.68854	-0.959781	-19.6461
26	2527.57	2.19387	-1.90619	-40.9864		26	2527.57	2.75884	-1.1418	-22.4832
27	1976.1	2.47262	-2.28186	-42.7024		27	1976.1	2.87935	-1.38453	-25.6804
28	1577.52	2.80694	-2.64763	-43.3269		28	1577.52	2.96926	-1.63685	-28.8664
29	1265.62	3.22496	-3.00922	-43.018		29	1265.62	3.09744	-1.9454	-32.1316
30	998.264	3.77666	-3.37478	-41.7836		30	998.264	3.26234	-2.32017	-35.4204
31	796.875	4.37494	-3.66431	-39.9484		31	796.875	3.46095	-2.75725	-38.5434
32	627.79	5.05708	-3.8881	-37.5547		32	627.79	3.71535	-3.29872	-41.6007
33	505.515	5.68383	-4.0216	-35.2813		33	505.515	4.02199	-3.88376	-43.9983
34	397.995	6.34509	-4.12299	-33.0155		34	397.995	4.49287	-4.67979	-46.1675
35	315.505	6.9421	-4.20384	-31.1973		35	315.505	4.92084	-5.50793	-48.2221
36	252.404	7.478	-4.30367	-29.9209		36	252.404	5.60288	-6.3789	-48.7057
37	198.623	8.02551	-4.45955	-29.0597		37	198.623	6.50461	-7.4511	-48.8799
38	158.362	8.51848	-4.66251	-28.6937		38	158.362	7.47477	-8.50635	-48.6933
39	125.558	9.03196	-4.96165	-28.7819		39	125.558	8.62554	-9.84233	-48.7696
40	100.446	9.51607	-5.33483	-29.2756		40	100.446	10.0555	-10.8379	-47.1447
41	79.0028	10.0774	-5.86826	-30.213		41	79.0028	11.6286	-11.8949	-45.6488
42	63.3446	10.6259	-6.50155	-31.4608		42	63.3446	13.4234	-12.9745	-44.0258
43	49.867	11.3037	-7.35557	-33.0529		43	49.867	15.5705	-14.9672	-43.8683
44	39.7246	12.0563	-8.37247	-34.778		44	39.7246	17.9075	-17.0737	-43.6346
45	31.6723	12.9829	-9.59661	-36.4709		45	31.6723	20.361	-18.4367	-42.1605
46	24.9335	14.2507	-11.1177	-37.9595		46	24.9335	23.2449	-20.2678	-41.086
47	19.8623	15.8705	-12.9079	-39.1224		47	19.8623	26.633	-23.0643	-40.8927
48	15.8361	17.7964	-14.3921	-38.9626		48	15.8361	29.0881	-23.2524	-38.6382
49	12.4008	20.6464	-16.1294	-37.9976		49	12.4008	31.8753	-24.0558	-37.0414
50	9.93114	23.5346	-18.0639	-37.508		50	9.93114	34.2392	-24.214	-35.268
51	7.94491	27.2685	-19.1502	-35.0797		51	7.94491	38.1076	-26.8287	-35.1465
52	6.31738	31.2795	-19.6227	-32.1015		52	6.31738	41.5411	-27.7546	-33.7478
53	5.00801	35.6418	-19.7467	-28.9878		53	5.00801	44.9213	-28.7408	-32.6113
54	3.94571	39.3617	-18.4257	-25.0848		54	3.94571	48.8664	-30.7051	-32.1431
55	3.15869	42.8102	-17.0724	-21.7417		55	3.15869	54.0945	-31.9267	-30.5492
56	2.50401	46.2975	-15.0511	-18.009		56	2.50401	62.5831	-35.8221	-29.7865
57	1.99808	47.8753	-13.8641	-16.1504		57	1.99808	70.5416	-38.8609	-28.8501
58	1.58469	49.5504	-12.1223	-13.7472		58	1.58469	79.4692	-42.3367	-28.0462
59	1.26689	50.6411	-10.7661	-12.0022		59	1.26689	76.6194	-40.202	-27.6859
120 mV						355 mV
1	794391	1.39226	0.364286	14.6628		1	794391	2.31746	0.187092	4.61556
2	630984	1.40526	0.286516	11.524		2	630984	2.34024	0.138312	3.38233
3	501234	1.41342	0.222759	8.95631		3	501234	2.31992	0.100263	2.47467
4	398109	1.41981	0.168191	6.7558		4	398109	2.31259	0.0756743	1.87421
5	316266	1.42397	0.123278	4.94794		5	316266	2.3155	0.0533439	1.31973
6	251203	1.42696	0.0845131	3.38945		6	251203	2.31066	0.0255311	0.633052
7	199547	1.43033	0.0507124	2.03058		7	199547	2.3114	0.005692	0.141094
8	158578	1.43245	0.0204614	0.818371		8	158578	2.31971	-0.0116361	-0.287404
9	125953	1.43537	-0.0095092	-0.379572		9	125953	2.32317	-0.0275223	-0.678743
10	100078	1.43885	-0.0336949	-1.3415		10	100078	2.32784	-0.0404939	-0.996586
11	79453.1	1.44284	-0.0636926	-2.52761		11	79453.1	2.33119	-0.0610961	-1.50127
12	63140.6	1.44797	-0.0957313	-3.78255		12	63140.6	2.34637	-0.0859778	-2.09855
13	50203.1	1.45497	-0.1304	-5.12138		13	50203.1	2.34466	-0.110733	-2.70393
14	39890.6	1.46413	-0.169372	-6.59869		14	39890.6	2.37011	-0.13141	-3.1735
15	31640.6	1.47529	-0.214359	-8.26721		15	31640.6	2.36325	-0.161946	-3.92018
16	25171.9	1.48864	-0.267233	-10.177		16	25171.9	2.38784	-0.197108	-4.71887
17	20015.6	1.50606	-0.328889	-12.3187		17	20015.6	2.4031	-0.235433	-5.59542
18	15890.6	1.52738	-0.403738	-14.8065		18	15890.6	2.40738	-0.283204	-6.70943
19	12609.4	1.55486	-0.493314	-17.6027		19	12609.4	2.43403	-0.338593	-7.91946
20	10078.1	1.58803	-0.5986	-20.6537		20	10078.1	2.46414	-0.405229	-9.33872
21	8015.62	1.63207	-0.72738	-24.0216		21	8015.62	2.51709	-0.486966	-10.9494
22	6328.12	1.69524	-0.888375	-27.6563		22	6328.12	2.53895	-0.576699	-12.7971
23	5015.62	1.7778	-1.07702	-31.2081		23	5015.62	2.58238	-0.685593	-14.8684
24	3984.38	1.88995	-1.29816	-34.4843		24	3984.38	2.64108	-0.820112	-17.2507
25	3170.96	2.0418	-1.55065	-37.2149		25	3170.96	2.69397	-0.967555	-19.7561
26	2527.57	2.24421	-1.83379	-39.253		26	2527.57	2.78847	-1.15277	-22.4605
27	1976.1	2.54032	-2.16089	-40.3857		27	1976.1	2.87674	-1.39283	-25.8349
28	1577.52	2.8877	-2.46849	-40.5248		28	1577.52	2.99978	-1.64886	-28.7959
29	1265.62	3.29888	-2.7491	-39.8059		29	1265.62	3.11997	-1.94365	-31.9218
30	998.264	3.81239	-3.00204	-38.2185		30	998.264	3.31354	-2.32842	-35.0956
31	796.875	4.33723	-3.18553	-36.2959		31	796.875	3.54371	-2.75317	-37.8443
32	627.79	4.89079	-3.32721	-34.2275		32	627.79	3.83083	-3.30626	-40.7964
33	505.515	5.38735	-3.41266	-32.3525		33	505.515	4.17076	-3.88711	-42.9839
34	397.995	5.8946	-3.50348	-30.7253		34	397.995	4.69895	-4.62643	-44.5544
35	315.505	6.35205	-3.60629	-29.5852		35	315.505	5.20761	-5.41531	-46.1201
36	252.404	6.77328	-3.74967	-28.9688		36	252.404	5.94045	-6.22221	-46.3271
37	198.623	7.217	-3.96668	-28.7945		37	198.623	6.84324	-7.15606	-46.2801
38	158.362	7.64291	-4.24892	-29.071		38	158.362	7.84955	-7.99817	-45.5373
39	125.558	8.1033	-4.62643	-29.7234		39	125.558	9.12887	-8.95333	-44.4438
40	100.446	8.58598	-5.08254	-30.6237		40	100.446	10.4638	-9.82537	-43.1976
41	79.0028	9.18183	-5.70091	-31.8357		41	79.0028	12.0736	-10.8693	-41.9951
42	63.3446	9.83244	-6.3834	-32.9924		42	63.3446	13.4608	-10.8932	-38.9817
43	49.867	10.7099	-7.26197	-34.1396		43	49.867	15.3267	-11.9528	-37.9495
44	39.7246	11.7463	-8.17814	-34.8469		44	39.7246	17.1931	-12.942	-36.9703
45	31.6723	13.0706	-9.19558	-35.1276		45	31.6723	19.125	-13.9706	-36.1477
46	24.9335	14.8472	-10.1982	-34.4843		46	24.9335	21.478	-15.1323	-35.1666
47	19.8623	16.8535	-11.0022	-33.1369		47	19.8623	23.1968	-15.578	-33.8837
48	15.8361	18.9931	-11.5929	-31.3988		48	15.8361	25.5248	-16.6352	-33.0934
49	12.4008	21.6801	-11.6432	-28.2378		49	12.4008	27.8654	-17.5652	-32.2257
50	9.93114	23.9864	-11.3953	-25.4112		50	9.93114	31.7223	-20.1848	-32.4685
51	7.94491	26.196	-10.8027	-22.4102		51	7.94491	34.0862	-21.2398	-31.9279
52	6.31738	27.9704	-9.66472	-19.0617		52	6.31738	37.4331	-22.736	-31.2735
53	5.00801	29.619	-8.58953	-16.1722		53	5.00801	38.3332	-21.7311	-29.5489
54	3.94571	30.8233	-7.3424	-13.3987		54	3.94571	41.2187	-23.4851	-29.6731
55	3.15869	31.7483	-6.20999	-11.0673		55	3.15869	44.9928	-24.7929	-28.8566
56	2.50401	32.189	-5.23251	-9.233		56	2.50401	52.9207	-30.5918	-30.0309
57	1.99808	32.4317	-4.37475	-7.68232		57	1.99808	52.5502	-27.2662	-27.423
58	1.58469	32.5647	-3.66321	-6.41822		58	1.58469	58.6539	-29.7616	-26.9037
59	1.26689	32.5566	-3.31976	-5.82225		59	1.26689	62.9741	-31.5284	-26.5951
140 mV						360 mV
1	794391	1.39288	0.364996	14.6838		1	794391	2.33307	0.188705	4.62417
2	630984	1.40612	0.288046	11.577		2	630984	2.32335	0.143253	3.52828
3	501234	1.41511	0.222923	8.95229		3	501234	2.31967	0.101837	2.51377
4	398109	1.42054	0.168395	6.76048		4	398109	2.31955	0.0719027	1.77551
5	316266	1.42542	0.123869	4.96653		5	316266	2.31902	0.0502932	1.24239
6	251203	1.42806	0.0867421	3.47594		6	251203	2.32662	0.0249932	0.615464
7	199547	1.43034	0.0521882	2.0896		7	199547	2.32704	0.0068775	0.169336
8	158578	1.43355	0.0227087	0.907542		8	158578	2.33398	-0.004947	-0.121441
9	125953	1.43513	-0.0054295	-0.216767		9	125953	2.33123	-0.0321976	-0.791287
10	100078	1.43842	-0.0306234	-1.21962		10	100078	2.32017	-0.0405355	-1.00091
11	79453.1	1.44182	-0.0601617	-2.38935		11	79453.1	2.34766	-0.0591614	-1.44356
12	63140.6	1.4471	-0.0921663	-3.64427		12	63140.6	2.34374	-0.0840578	-2.05402
13	50203.1	1.45378	-0.126775	-4.98378		13	50203.1	2.38603	-0.109586	-2.62964
14	39890.6	1.46201	-0.165394	-6.45434		14	39890.6	2.3621	-0.136891	-3.31677
15	31640.6	1.47324	-0.209676	-8.1001		15	31640.6	2.38166	-0.167563	-4.02444
16	25171.9	1.48725	-0.262038	-9.99237		16	25171.9	2.38591	-0.197776	-4.7386
17	20015.6	1.50386	-0.323208	-12.1295		17	20015.6	2.40905	-0.242734	-5.75365
18	15890.6	1.52519	-0.396375	-14.5681		18	15890.6	2.43031	-0.286596	-6.72558
19	12609.4	1.5536	-0.48587	-17.3664		19	12609.4	2.44459	-0.344238	-8.01548
20	10078.1	1.58905	-0.589061	-20.3398		20	10078.1	2.48403	-0.413321	-9.44698
21	8015.62	1.6366	-0.715807	-23.6234		21	8015.62	2.49216	-0.483586	-10.9814
22	6328.12	1.7028	-0.871904	-27.1143		22	6328.12	2.54256	-0.581466	-12.8817
23	5015.62	1.79313	-1.05462	-30.4617		23	5015.62	2.58994	-0.698639	-15.0963
24	3984.38	1.91288	-1.2648	-33.4729		24	3984.38	2.63987	-0.829509	-17.4439
25	3170.96	2.07596	-1.49998	-35.8499		25	3170.96	2.70814	-0.990082	-20.0822
26	2527.57	2.29146	-1.75438	-37.4383		26	2527.57	2.78897	-1.17596	-22.8626
27	1976.1	2.59663	-2.03874	-38.1372		27	1976.1	2.89891	-1.42792	-26.2236
28	1577.52	2.94463	-2.29032	-37.8756		28	1577.52	2.99267	-1.67756	-29.273
29	1265.62	3.33916	-2.49819	-36.802		29	1265.62	3.13928	-1.99456	-32.4301
30	998.264	3.80001	-2.67646	-35.1581		30	998.264	3.35345	-2.38191	-35.3857
31	796.875	4.24647	-2.79428	-33.3459		31	796.875	3.57167	-2.81255	-38.219
32	627.79	4.70967	-2.8776	-31.4249		32	627.79	3.84635	-3.36963	-41.2203
33	505.515	5.09766	-2.94192	-29.9898		33	505.515	4.20535	-3.94188	-43.1478
34	397.995	5.4962	-3.03111	-28.8763		34	397.995	4.68565	-4.70402	-45.1121
35	315.505	5.8647	-3.16129	-28.3263		35	315.505	5.3015	-5.53137	-46.2156
36	252.404	6.21792	-3.342	-28.2571		36	252.404	6.04824	-6.28651	-46.1067
37	198.623	6.60039	-3.59674	-28.5872		37	198.623	7.00392	-7.12403	-45.4871
38	158.362	7.00457	-3.92261	-29.2492		38	158.362	8.14953	-7.90617	-44.1316
39	125.558	7.4769	-4.33264	-30.091		39	125.558	9.40354	-8.53125	-42.2155
40	100.446	8.00058	-4.80216	-30.9733		40	100.446	10.7343	-9.30628	-40.9241
41	79.0028	8.69287	-5.38305	-31.7678		41	79.0028	12.3813	-10.214	-39.5209
42	63.3446	9.4764	-5.97803	-32.2451		42	63.3446	13.8414	-10.5359	-37.2779
43	49.867	10.5333	-6.60695	-32.0977		43	49.867	15.4832	-11.0565	-35.5305
44	39.7246	11.7569	-7.14421	-31.2853		44	39.7246	17.1955	-11.6533	-34.1254
45	31.6723	13.1425	-7.54956	-29.8747		45	31.6723	19.1683	-12.6818	-33.4886
46	24.9335	14.7564	-7.71224	-27.5932		46	24.9335	21.1443	-13.527	-32.609
47	19.8623	16.4102	-7.64775	-24.9872		47	19.8623	22.8927	-14.0826	-31.5982
48	15.8361	17.8664	-7.13903	-21.7806		48	15.8361	25.5021	-15.6617	-31.5554
49	12.4008	19.1613	-6.51436	-18.7768		49	12.4008	27.671	-16.4381	-30.7126
50	9.93114	20.2604	-5.76151	-15.8743		50	9.93114	29.9428	-17.6939	-30.5799
51	7.94491	21.0872	-4.9538	-13.2202		51	7.94491	32.9849	-19.0373	-29.9914
52	6.31738	21.7668	-4.24307	-11.0305		52	6.31738	35.5488	-19.9791	-29.3369
53	5.00801	22.1483	-3.54261	-9.08746		53	5.00801	38.042	-21.3017	-29.2468
54	3.94571	22.5343	-2.94697	-7.45069		54	3.94571	41.1673	-22.365	-28.514
55	3.15869	23.0471	-2.47604	-6.13199		55	3.15869	44.0088	-24.0761	-28.682
56	2.50401	23.0441	-2.15173	-5.3345		56	2.50401	48.9922	-25.9943	-27.9496
57	1.99808	23.8897	-1.74483	-4.1773		57	1.99808	53.1219	-27.3661	-27.2555
58	1.58469	23.6012	-1.61585	-3.91664		58	1.58469	57.7198	-30.2342	-27.646
59	1.26689	24.0226	-1.45713	-3.4711		59	1.26689	66.7379	-33.1197	-26.3936
160 mV						365 mV
1	794391	1.39418	0.365596	14.6939		1	794391	2.35407	0.18529	4.50051
2	630984	1.40678	0.287717	11.5588		2	630984	2.34594	0.134218	3.27449
3	501234	1.41593	0.22316	8.95655		3	501234	2.31437	0.0978129	2.42007
4	398109	1.42093	0.169926	6.81951		4	398109	2.31614	0.0791259	1.95662
5	316266	1.4256	0.125858	5.04524		5	316266	2.31353	0.0471791	1.16826
6	251203	1.42951	0.0864801	3.46196		6	251203	2.32245	0.024288	0.599171
7	199547	1.43044	0.0541501	2.16792		7	199547	2.32114	0.0097331	0.240254
8	158578	1.43433	0.0255487	1.02046		8	158578	2.32374	-0.0021257	-0.0524122
9	125953	1.4359	-0.0027949	-0.111523		9	125953	2.32961	-0.0305769	-0.751983
10	100078	1.4391	-0.0278217	-1.10754		10	100078	2.33107	-0.0395159	-0.971174
11	79453.1	1.44251	-0.057763	-2.29309		11	79453.1	2.34357	-0.0609983	-1.49095
12	63140.6	1.44753	-0.0884625	-3.49715		12	63140.6	2.33131	-0.0844803	-2.07533
13	50203.1	1.4528	-0.122956	-4.83762		13	50203.1	2.35404	-0.110702	-2.69243
14	39890.6	1.46173	-0.160806	-6.27789		14	39890.6	2.36444	-0.137618	-3.33105
15	31640.6	1.47206	-0.205648	-7.95277		15	31640.6	2.37298	-0.166051	-4.00279
16	25171.9	1.48542	-0.256917	-9.81274		16	25171.9	2.37739	-0.199621	-4.79966
17	20015.6	1.50187	-0.317657	-11.9425		17	20015.6	2.40715	-0.241566	-5.73064
18	15890.6	1.52453	-0.390125	-14.3539		18	15890.6	2.42316	-0.291835	-6.86739
19	12609.4	1.55369	-0.478442	-17.1157		19	12609.4	2.44936	-0.351654	-8.17011
20	10078.1	1.5899	-0.579957	-20.0407		20	10078.1	2.46976	-0.415673	-9.55362
21	8015.62	1.64129	-0.704074	-23.2181		21	8015.62	2.50118	-0.493394	-11.1591
22	6328.12	1.71204	-0.855463	-26.5501		22	6328.12	2.55743	-0.600495	-13.2139
23	5015.62	1.80821	-1.03018	-29.6714		23	5015.62	2.60536	-0.705991	-15.1617
24	3984.38	1.93735	-1.22819	-32.3727		24	3984.38	2.64575	-0.837095	-17.557
25	3170.96	2.11056	-1.44325	-34.3652		25	3170.96	2.71366	-1.0007	-20.2422
26	2527.57	2.33539	-1.66507	-35.4879		26	2527.57	2.77914	-1.17959	-22.9986
27	1976.1	2.64297	-1.90289	-35.7532		27	1976.1	2.89775	-1.42813	-26.2358
28	1577.52	2.97881	-2.09569	-35.1277		28	1577.52	3.01752	-1.69787	-29.3652
29	1265.62	3.33885	-2.24597	-33.9279		29	1265.62	3.13849	-2.00839	-32.6161
30	998.264	3.74497	-2.36305	-32.2517		30	998.264	3.32573	-2.42275	-36.0728
31	796.875	4.12216	-2.44404	-30.6639		31	796.875	3.56401	-2.84847	-38.633
32	627.79	4.49901	-2.50835	-29.1412		32	627.79	3.87365	-3.42719	-41.5006
33	505.515	4.81385	-2.57264	-28.1211		33	505.515	4.19914	-3.99351	-43.5622
34	397.995	5.14277	-2.67837	-27.5106		34	397.995	4.72304	-4.74106	-45.1091
35	315.505	5.45421	-2.82438	-27.3767		35	315.505	5.33808	-5.55393	-46.1353
36	252.404	5.76709	-3.01607	-27.6086		36	252.404	6.12515	-6.44739	-46.4682
37	198.623	6.15034	-3.29306	-28.1658		37	198.623	7.15353	-7.37386	-45.8689
38	158.362	6.57566	-3.6147	-28.798		38	158.362	8.29917	-8.11872	-44.3703
39	125.558	7.08575	-3.98681	-29.3644		39	125.558	9.6376	-8.77198	-42.3079
40	100.446	7.68867	-4.39144	-29.7332		40	100.446	10.9677	-9.25227	-40.1507
41	79.0028	8.44797	-4.82299	-29.7223		41	79.0028	12.5994	-9.56179	-37.1952
42	63.3446	9.30235	-5.19758	-29.1938		42	63.3446	14.105	-10.3259	-36.2071
43	49.867	10.3675	-5.50201	-27.9547		43	49.867	15.8315	-10.9131	-34.5794
44	39.7246	11.4724	-5.62745	-26.1289		44	39.7246	17.5767	-11.5343	-33.274
45	31.6723	12.6291	-5.56043	-23.7633		45	31.6723	19.4395	-12.4306	-32.5969
46	24.9335	13.7635	-5.27083	-20.9546		46	24.9335	21.1921	-13.0237	-31.573
47	19.8623	14.8026	-4.85933	-18.1738		47	19.8623	22.7463	-13.2252	-30.1746
48	15.8361	15.5158	-4.29066	-15.458		48	15.8361	25.0607	-14.3243	-29.7517
49	12.4008	16.1149	-3.69659	-12.9196		49	12.4008	26.9517	-15.0195	-29.1298
50	9.93114	16.6593	-3.12132	-10.6121		50	9.93114	28.7094	-15.6724	-28.63
51	7.94491	17.0106	-2.65484	-8.87059		51	7.94491	30.5476	-16.0096	-27.6585
52	6.31738	17.3252	-2.19523	-7.22134		52	6.31738	32.9317	-17.3066	-27.7233
53	5.00801	17.5175	-1.79789	-5.85996		53	5.00801	35.9523	-18.6591	-27.4291
54	3.94571	17.6366	-1.51097	-4.89671		54	3.94571	38.9919	-20.9041	-28.1964
55	3.15869	17.8348	-1.17275	-3.76215		55	3.15869	43.3296	-21.5311	-26.4234
56	2.50401	17.6929	-1.01503	-3.28343		56	2.50401	46.7717	-24.1884	-27.3461
57	1.99808	17.6904	-0.852822	-2.75998		57	1.99808	45.4173	-22.7444	-26.6011
58	1.58469	17.8494	-0.721099	-2.31343		58	1.58469	56.0439	-26.5456	-25.345
59	1.26689	17.8181	-0.550616	-1.77		59	1.26689	61.4521	-29.5589	-25.6879
180 mV						370 mV
1	794391	1.39605	0.366981	14.7282		1	794391	2.35462	0.184155	4.47201
2	630984	1.4091	0.28872	11.5795		2	630984	2.33135	0.133063	3.26664
3	501234	1.41706	0.224323	8.99535		3	501234	2.32271	0.102955	2.538
4	398109	1.42167	0.171222	6.86745		4	398109	2.33409	0.0768399	1.88554
5	316266	1.42702	0.126833	5.07908		5	316266	2.3255	0.0453422	1.117
6	251203	1.42976	0.087988	3.52157		6	251203	2.3366	0.0233837	0.573373
7	199547	1.43204	0.0555352	2.22084		7	199547	2.34151	0.0017776	0.0434979
8	158578	1.43418	0.0256114	1.02307		8	158578	2.33333	-0.0069221	-0.169974
9	125953	1.43591	-0.0006931	-0.027654		9	125953	2.34205	-0.0376786	-0.921689
10	100078	1.43991	-0.0260379	-1.03597		10	100078	2.33071	-0.0427798	-1.05154
11	79453.1	1.44263	-0.0548615	-2.17785		11	79453.1	2.34721	-0.0654205	-1.59651
12	63140.6	1.4471	-0.0859264	-3.39815		12	63140.6	2.35477	-0.0854589	-2.07846
13	50203.1	1.45305	-0.11917	-4.68856		13	50203.1	2.36283	-0.109201	-2.6461
14	39890.6	1.46108	-0.157121	-6.13786		14	39890.6	2.36635	-0.139614	-3.37653
15	31640.6	1.47127	-0.201163	-7.78564		15	31640.6	2.3787	-0.167106	-4.01849
16	25171.9	1.48469	-0.252124	-9.63777		16	25171.9	2.3909	-0.201639	-4.82071
17	20015.6	1.50229	-0.311769	-11.7241		17	20015.6	2.41314	-0.245175	-5.80133
18	15890.6	1.52479	-0.383901	-14.1318		18	15890.6	2.42814	-0.292675	-6.87296
19	12609.4	1.55438	-0.470013	-16.8243		19	12609.4	2.45388	-0.351283	-8.14677
20	10078.1	1.59372	-0.570395	-19.6924		20	10078.1	2.47521	-0.417067	-9.56435
21	8015.62	1.64694	-0.690353	-22.7421		21	8015.62	2.50841	-0.49461	-11.1545
22	6328.12	1.7228	-0.836449	-25.8974		22	6328.12	2.54913	-0.591801	-13.0702
23	5015.62	1.82509	-1.00355	-28.8049		23	5015.62	2.58607	-0.699326	-15.132
24	3984.38	1.96093	-1.18726	-31.193		24	3984.38	2.6507	-0.843257	-17.6472
25	3170.96	2.13754	-1.38469	-32.935		25	3170.96	2.7127	-1.00342	-20.2993
26	2527.57	2.36762	-1.57745	-33.6738		26	2527.57	2.79207	-1.18773	-23.0446
27	1976.1	2.6671	-1.77619	-33.6621		27	1976.1	2.87478	-1.43823	-26.5784
28	1577.52	2.98003	-1.932	-32.956		28	1577.52	3.01145	-1.7248	-29.8018
29	1265.62	3.30787	-2.02904	-31.5249		29	1265.62	3.12999	-2.02515	-32.9035
30	998.264	3.66548	-2.11195	-29.9494		30	998.264	3.35434	-2.4628	-36.2867
31	796.875	3.98224	-2.17005	-28.5874		31	796.875	3.54688	-2.91661	-39.4306
32	627.79	4.29786	-2.23476	-27.4731		32	627.79	3.83329	-3.48338	-42.262
33	505.515	4.5691	-2.30798	-26.7996		33	505.515	4.22418	-4.0773	-43.9863
34	397.995	4.85931	-2.42235	-26.4961		34	397.995	4.73328	-4.83084	-45.5844
35	315.505	5.16057	-2.58402	-26.5982		35	315.505	5.3977	-5.63483	-46.2313
36	252.404	5.48039	-2.78019	-26.8986		36	252.404	6.22049	-6.48766	-46.2044
37	198.623	5.8757	-3.02814	-27.2651		37	198.623	7.2645	-7.3937	-45.505
38	158.362	6.31792	-3.28823	-27.4952		38	158.362	8.47704	-8.28676	-44.3497
39	125.558	6.86275	-3.56495	-27.4503		39	125.558	9.89167	-9.29257	-43.2113
40	100.446	7.46951	-3.81621	-27.0627		40	100.446	11.4136	-10.4177	-42.3879
41	79.0028	8.24587	-4.05904	-26.2088		41	79.0028	13.1886	-11.1802	-40.2885
42	63.3446	9.01372	-4.13007	-24.6171		42	63.3446	15.0134	-11.9562	-38.5328
43	49.867	9.90912	-4.16907	-22.818		43	49.867	17.0147	-12.4985	-36.2999
44	39.7246	10.706	-3.98013	-20.3935		44	39.7246	18.3848	-12.1537	-33.4676
45	31.6723	11.4643	-3.73747	-18.0564		45	31.6723	20.0552	-12.2493	-31.4158
46	24.9335	12.1921	-3.31361	-15.2048		46	24.9335	22.0846	-12.9122	-30.3136
47	19.8623	12.6112	-2.88422	-12.8822		47	19.8623	23.9882	-13.6396	-29.6225
48	15.8361	13.1475	-2.3852	-10.2826		48	15.8361	25.4635	-13.5558	-28.0292
49	12.4008	13.4702	-2.09323	-8.83298		49	12.4008	27.2327	-13.8554	-26.9659
50	9.93114	13.4391	-1.67651	-7.11085		50	9.93114	28.8265	-14.4558	-26.6326
51	7.94491	13.5511	-1.38366	-5.83006		51	7.94491	31.235	-15.6285	-26.5812
52	6.31738	13.5805	-1.12496	-4.73538		52	6.31738	32.8166	-15.8042	-25.7151
53	5.00801	13.6202	-0.909519	-3.82037		53	5.00801	35.791	-17.6356	-26.2312
54	3.94571	13.6789	-0.728814	-3.04984		54	3.94571	37.3748	-17.2896	-24.8253
55	3.15869	13.6884	-0.581463	-2.43238		55	3.15869	39.5905	-19.2065	-25.8793
56	2.50401	13.6418	-0.411907	-1.7295		56	2.50401	43.3797	-21.2654	-26.1148
57	1.99808	13.6744	-0.348811	-1.4612		57	1.99808	45.2497	-20.2401	-24.0989
58	1.58469	13.6573	-0.229359	-0.962128		58	1.58469	52.6263	-23.3873	-23.9605
59	1.26689	13.6919	-0.339779	-1.42156		59	1.26689	53.3575	-23.8683	-24.1004
200 mV
1	794391	1.39784	0.365403	14.6496
2	630984	1.40877	0.288597	11.5773
3	501234	1.41713	0.224236	8.99147
4	398109	1.425	0.170934	6.84016
5	316266	1.42955	0.127348	5.09062
6	251203	1.4297	0.0897606	3.59246
7	199547	1.43305	0.0564264	2.25486
8	158578	1.43531	0.0276007	1.10164
9	125953	1.43746	-0.0007279	-0.0290116
10	100078	1.44036	-0.0245106	-0.974908
11	79453.1	1.44335	-0.0524485	-2.08111
12	63140.6	1.44755	-0.0834576	-3.29969
13	50203.1	1.45391	-0.116475	-4.58025
14	39890.6	1.46169	-0.153459	-5.99338
15	31640.6	1.47187	-0.197611	-7.6467
16	25171.9	1.48476	-0.24694	-9.44278
17	20015.6	1.50209	-0.306404	-11.5293
18	15890.6	1.52557	-0.377285	-13.891
19	12609.4	1.55668	-0.462397	-16.5435
20	10078.1	1.59837	-0.559572	-19.2946
21	8015.62	1.65447	-0.677183	-22.2595
22	6328.12	1.73468	-0.817564	-25.2348
23	5015.62	1.84163	-0.974283	-27.8803
24	3984.38	1.98525	-1.14275	-29.9256
25	3170.96	2.16832	-1.31475	-31.2303
26	2527.57	2.39383	-1.48012	-31.7289
27	1976.1	2.68084	-1.63384	-31.3603
28	1577.52	2.97062	-1.74563	-30.4398
29	1265.62	3.25846	-1.8221	-29.2135
30	998.264	3.56029	-1.88351	-27.8803
31	796.875	3.83083	-1.93535	-26.8031
32	627.79	4.1018	-1.99671	-25.9563
33	505.515	4.34718	-2.07383	-25.5036
34	397.995	4.62986	-2.19657	-25.3813
35	315.505	4.93452	-2.35108	-25.4757
36	252.404	5.27143	-2.52602	-25.6033
37	198.623	5.68068	-2.71744	-25.5649
38	158.362	6.13427	-2.88991	-25.2255
39	125.558	6.66331	-3.03659	-24.4996
40	100.446	7.23388	-3.13358	-23.4214
41	79.0028	7.8929	-3.14564	-21.7293
42	63.3446	8.48723	-3.04632	-19.7446
43	49.867	9.09977	-2.85774	-17.4347
44	39.7246	9.6073	-2.59491	-15.1148
45	31.6723	10.0402	-2.29549	-12.8782
46	24.9335	10.3816	-1.95505	-10.665
47	19.8623	10.6165	-1.65666	-8.86926
48	15.8361	10.8289	-1.33298	-7.01751
49	12.4008	10.9885	-1.109	-5.76298
50	9.93114	11.138	-0.883858	-4.53722
51	7.94491	11.215	-0.802923	-4.09502
52	6.31738	11.2049	-0.640743	-3.27286
53	5.00801	11.1133	-0.483745	-2.49242
54	3.94571	10.952	-0.362342	-1.89492
55	3.15869	11.022	-0.326806	-1.69834
56	2.50401	11.113	-0.21223	-1.09407
57	1.99808	11.1396	-0.182461	-0.938389
58	1.58469	11.1273	-0.204584	-1.05331
59	1.26689	11.2863	-0.184674	-0.937431
